# Supplementary material for: High-resolution X-ray diffraction with no sample preparation
Source: Acta Crystallogr A Found Adv. 2017 Jun 29;73(Pt 4):293–311. doi: 10.1107/S2053273317008592 (PMC5571747; doi:10.1107/S2053273317008592)
Supplement: Supplementary file 1 [file a-73-00293-sup1.xlsx]

## Sheet: Sample Descriptions
Sample Name	Origin	Form of Sample	Relevant Paper Sections	Relevant Paper Figures
Si Standard	NIST SRM 640c	Pressed-powder pellet	§3.3, 4.2	n/a
Quartz Standard	Purchased from Sibelco	Pressed-powder pellet	§3.3, 4.2	n/a
Corundum Standard	Purchased from an unknown supplier	Pressed-powder pellet	§3.3, 4.1, 4.2	Figs 4, 5
Dolomitic Rock	Mindelheimer Klettersteig, Allgäu Alps, Northern Limestone Alps, Austro-German border	Unprepared rock	§3.1	Fig 3
Siderite	Geological sample, unknown location	Pressed-powder pellet	§4.3	Fig 6(b)
Chert Rock	Needingworth Gravel Quarry, Needingworth, nr Cambridge, UK	Unprepared rock	§4.3, 4.5	Figs 6(a), 9, 11
Limestone PP	St Louis, Missouri, USA	Pressed-powder pellet	§4.5, 4.6	Figs 10, 14
Limestone Rock	St Louis, Missouri, USA	Unprepared rock	§4.5, 4.6	Fig 10
Barrington	Barrington Chalk Pit, Barrington, nr Cambridge, UK.	Unprepared rock	§4.5, 4.6	Figs 12, 14
Oyster Shell	Needingworth Gravel Quarry, Needingworth, nr Cambridge, UK	Unprepared fossil	§4.6	Figs 13, 14
Shark Tooth	Needingworth Gravel Quarry, Needingworth, nr Cambridge, UK	Unprepared fossil	§4.6	Figs 13, 15
Brachiopod	Barrington Chalk Pit, Barrington, nr Cambridge, UK.	Unprepared fossil	§4.6	Figs 13, 14, 15
JDo-1	Geological standard prepared by the Geological Survey of Japan	Pressed-powder pellet	§4.6	Fig 14
Green Tessera	Roman baths complex at Sagalassos, south-west Turkey	Unprepared archaeology artefact	§4.7.1	n/a
Yellow Tessera	Roman baths complex at Sagalassos, south-west Turkey	Unprepared archaeology artefact	§4.6, 4.7.1, 5	Figs 14, 16, 17
Roman Coin	Unknown; estimated date 1st - 3rd centuries AD	Unprepared archaeology artefact	§4.7.2, 5	Fig 16
Lime Mortar	Ancient city wall around Antwerp, Flanders, Belgium	Unprepared archaeology artefact	§4.6, 4.7.13, 5	Fig 14, 16
Mica Schist	Battram Wood, nr Battram, Coalville, Leicestershire, UK	Unprepared rock	§4.4, 5	Figs 7, 8

## Sheet: EDXRD Spectra
Monochromator Energy (Nominal) /eV	Si Standard	Quartz Standard	Corundum Standard	Corundum Standard 16 mm	Dolomitic Rock	Siderite	Chert Rock	Limestone PP	Limestone Rock 1	Limestone Rock 2	Limestone Rock 3	Barrington	Oyster Shell	Shark Tooth	Brachiopod	JDo-1	Green Tessera	Yellow Tessera	Roman Coin - Centre	Roman Coin - Green	Lime Mortar	Mica Schist +40	Mica Schist +30	Mica Schist +20	Mica Schist +10	Mica Schist 0-deg	Mica Schist -10	Mica Schist -20	Mica Schist -30	Mica Schist -40
2100.32	0.00863042	0.0120641	0.0116576	0.00907223	0.00884032	0.00843752	0.00987864	0.0103858	0.00989744	0.00988006	0.00933642	0.00990143	0.00816123	0.00951423	0.00893007	0.00862283	0.00884676	0.0106369	0.0119006	0.00925876	0.00933216	0.00971496	0.0115874	0.0108983	0.00979957	0.00897604	0.0122854	0.00993309	0.0106193	0.00998797
2100.53	0.00902524	0.0108894	0.0111452	0.0118178	0.0088083	0.0101801	0.00849204	0.00787254	0.00971034	0.00888163	0.00702169	0.00788153	0.0113599	0.00986193	0.0117206	0.00948427	0.00914495	0.0120718	0.00971103	0.00953086	0.0101672	0.0102616	0.0113965	0.0101129	0.00962539	0.00762906	0.0111292	0.0114961	0.0101902	0.00859113
2100.75	0.00910294	0.0127924	0.0100821	0.00958956	0.00817389	0.00914883	0.0094398	0.0081793	0.00978524	0.00886615	0.010334	0.00762986	0.00833405	0.0101927	0.0105648	0.00895072	0.01174	0.0112865	0.00810613	0.00889187	0.00945959	0.00988105	0.00845473	0.0102482	0.0110539	0.0104239	0.00944687	0.00957285	0.00989106	0.0103158
2100.96	0.00913216	0.0116833	0.0118468	0.00952806	0.00764768	0.0116327	0.0118909	0.00889421	0.00982709	0.00828932	0.00790829	0.00870628	0.00905628	0.00813448	0.00920199	0.00821043	0.0108058	0.0108706	0.00977766	0.00883459	0.00896997	0.00817281	0.00726895	0.0077728	0.00859819	0.00995012	0.00873364	0.01158	0.0103695	0.00828499
2101.17	0.00901904	0.0111253	0.00884806	0.0114465	0.00901037	0.00719337	0.0101408	0.00954181	0.00982103	0.0102499	0.00955298	0.00937506	0.00800868	0.00905412	0.0109397	0.00818852	0.00799866	0.0111391	0.0110307	0.0101008	0.00931289	0.00893955	0.00975245	0.00902618	0.00973507	0.00993243	0.00749663	0.00888271	0.00973626	0.00985917
2101.39	0.00935167	0.00946935	0.0111844	0.00936798	0.0110585	0.0108315	0.00749868	0.00946346	0.00985151	0.00948924	0.011704	0.00852022	0.00881314	0.0106625	0.008206	0.00861383	0.0115869	0.00922372	0.0103982	0.00963746	0.0102856	0.0111172	0.0109255	0.0100689	0.0100127	0.00809592	0.00790138	0.011004	0.0099076	0.00957484
2101.6	0.00930051	0.0100001	0.0103283	0.00996773	0.0107132	0.0108129	0.010368	0.00865017	0.00979066	0.00892128	0.00947139	0.00944237	0.00952253	0.0121137	0.00692955	0.00850468	0.0106055	0.0110943	0.00801843	0.0095429	0.00877306	0.0100599	0.0103943	0.0104312	0.0112679	0.00906901	0.0096558	0.0124017	0.00845783	0.010217
2101.82	0.00909638	0.00909814	0.00941321	0.0114118	0.00776185	0.00870181	0.010434	0.00864097	0.00976958	0.00871661	0.0108318	0.00957305	0.011357	0.0107008	0.00930379	0.00810554	0.00829438	0.00970671	0.0102032	0.0117392	0.0106451	0.00673735	0.00928756	0.0100456	0.00889566	0.0104326	0.0105121	0.00974202	0.00945864	0.00996814
2102.03	0.00903025	0.0106644	0.00921886	0.0110105	0.00878769	0.00930598	0.0101997	0.00945297	0.00977901	0.00985581	0.00818752	0.0102727	0.00921314	0.00907939	0.0118521	0.00852822	0.0119951	0.0108726	0.0100764	0.00959481	0.00904248	0.0101218	0.0104641	0.0108067	0.0114916	0.0109383	0.0104764	0.00976076	0.00979909	0.0110482
2102.25	0.0095699	0.00983299	0.0107204	0.00953307	0.00966902	0.00841451	0.0108549	0.00989712	0.00986033	0.0107666	0.00940362	0.00954647	0.0108815	0.0107634	0.0106116	0.00856929	0.00788285	0.00974147	0.0100827	0.0106434	0.0113347	0.0102613	0.00882519	0.0101303	0.007839	0.0110062	0.0108953	0.0082687	0.00948969	0.00898668
2102.46	0.00917246	0.0115053	0.0127188	0.00889359	0.00933364	0.0101448	0.00936206	0.00866137	0.00984154	0.00811552	0.00786922	0.0110781	0.010703	0.00897162	0.00965645	0.0085612	0.00849341	0.0104646	0.00945772	0.010058	0.00967667	0.0101526	0.0101383	0.0116942	0.00925098	0.0111829	0.00871721	0.0105389	0.0106683	0.00977794
2102.68	0.00955449	0.0107479	0.011125	0.00869793	0.00841214	0.0112033	0.0109316	0.008348	0.00993537	0.0103641	0.0104272	0.00850279	0.00858773	0.0110735	0.00860211	0.00753593	0.00819384	0.0104501	0.00920495	0.00917346	0.00976189	0.00947593	0.00980913	0.0102728	0.00890373	0.00795353	0.00932866	0.00787291	0.00862165	0.0094689
2102.89	0.00942606	0.00931159	0.0103353	0.00997741	0.00894518	0.00959397	0.00836875	0.00850633	0.00991476	0.0093793	0.00995872	0.00766361	0.00840281	0.010063	0.00982902	0.00893163	0.0110402	0.00910234	0.0082728	0.00970724	0.00912581	0.00991643	0.00841408	0.00927466	0.00845114	0.0102029	0.010506	0.0116175	0.0102051	0.00948505
2103.11	0.00951274	0.0101319	0.00960709	0.0123259	0.00950098	0.0064161	0.00949255	0.00766385	0.00984078	0.00962069	0.0110832	0.00983407	0.00881885	0.00949366	0.00966184	0.00889605	0.00798449	0.00943187	0.00988739	0.00869911	0.00859182	0.00760655	0.00885837	0.010697	0.0120289	0.0113428	0.0102743	0.00796683	0.00882041	0.010215
2103.32	0.00936171	0.0100463	0.0106182	0.0123754	0.00506027	0.0102739	0.0105878	0.0103752	0.00987928	0.00888819	0.0104228	0.00878743	0.00984709	0.0102866	0.011599	0.00859563	0.0113883	0.00846837	0.0087713	0.0117118	0.00768017	0.00888296	0.0074626	0.00822049	0.00982699	0.0103672	0.00934508	0.00867329	0.00988079	0.00894195
2103.54	0.00924524	0.0106269	0.0128253	0.00937067	0.00964862	0.00902079	0.00997274	0.0105615	0.00985958	0.0113718	0.00756247	0.00805736	0.00822695	0.00776843	0.0109975	0.00825657	0.00925716	0.00897233	0.00971066	0.00871601	0.00867896	0.010098	0.0118875	0.0103592	0.0095266	0.0110212	0.0101605	0.00903495	0.0112392	0.00988309
2103.76	0.00915443	0.0107222	0.00985435	0.0109373	0.00907803	0.00922461	0.0101456	0.00897657	0.00982383	0.0103364	0.0101895	0.00745266	0.0101683	0.0102309	0.00991609	0.0092473	0.0111326	0.00954031	0.00980582	0.00918635	0.0133367	0.01036	0.0106908	0.0129408	0.00956402	0.00884973	0.0103103	0.011189	0.0083222	0.00856957
2103.97	0.00953167	0.00941818	0.013427	0.0114805	0.010883	0.0111008	0.00850098	0.011456	0.00997275	0.00766401	0.00854492	0.0109765	0.0076217	0.0122766	0.00952863	0.00872937	0.00963971	0.00867277	0.00798055	0.00897314	0.0100402	0.0120559	0.00906836	0.00958117	0.00863674	0.00986957	0.0100349	0.00891592	0.00749024	0.00729407
2104.19	0.00928654	0.00955101	0.0102816	0.010716	0.00773379	0.00991329	0.0112053	0.00916188	0.00988857	0.00997037	0.00858981	0.0084431	0.0127357	0.0127539	0.0107779	0.00856548	0.00819618	0.00993167	0.0105393	0.008383	0.0107003	0.00950456	0.00908682	0.00923071	0.0100788	0.0121592	0.00959493	0.00831806	0.00969888	0.00903005
2104.41	0.00964268	0.0101631	0.0100055	0.0109428	0.00953512	0.00993142	0.0110765	0.00807138	0.00994509	0.0095806	0.0112813	0.0116341	0.00905999	0.0116103	0.0108871	0.00939083	0.0101769	0.00875448	0.0105731	0.0083213	0.0100082	0.00923068	0.00993953	0.0108111	0.01172	0.0113297	0.0106321	0.0103646	0.0107633	0.0129739
2104.62	0.00970468	0.0090266	0.0111438	0.0101843	0.0106768	0.0100038	0.0112092	0.00916849	0.00976563	0.00979345	0.00987197	0.00985974	0.0081703	0.0095718	0.00828883	0.00952387	0.0100534	0.0120008	0.00834963	0.00876166	0.0106937	0.0113468	0.00945269	0.00708539	0.00978818	0.00760679	0.0111102	0.0102531	0.00896715	0.0108532
2104.84	0.00984444	0.00963668	0.0103382	0.0107421	0.00728352	0.0106797	0.0109612	0.009683	0.00982917	0.00869844	0.0104027	0.00923069	0.00916489	0.0112471	0.00844053	0.00783996	0.0100683	0.0151276	0.00978312	0.00911936	0.0106218	0.00819485	0.01012	0.00798153	0.0105768	0.0107075	0.00992196	0.0116826	0.00962093	0.00883484
2105.06	0.00944706	0.0104993	0.0131118	0.0105021	0.0103267	0.00767601	0.0107727	0.00743896	0.00993462	0.00890805	0.00710106	0.0081009	0.00907925	0.0114488	0.00962948	0.00897618	0.00852427	0.0097824	0.00988265	0.0101733	0.0111572	0.0111417	0.0104384	0.0113691	0.0101967	0.010627	0.0114374	0.00894259	0.0110466	0.00882483
2105.28	0.0099126	0.00896645	0.00908565	0.0122234	0.00662996	0.00683703	0.00765365	0.00707928	0.00994112	0.0124257	0.00948868	0.0104166	0.0122322	0.0108939	0.0117255	0.00810329	0.00932163	0.00993614	0.010249	0.00802695	0.0110965	0.00836895	0.0127098	0.0109637	0.00869543	0.0109493	0.00892897	0.0104309	0.00848319	0.0105541
2105.49	0.0092892	0.0114983	0.0115531	0.0118321	0.00994844	0.00738568	0.010929	0.00811479	0.00990948	0.0110007	0.0101739	0.00952054	0.0084153	0.0114803	0.0117074	0.00927328	0.00892642	0.0118309	0.011432	0.00864668	0.0110695	0.0118453	0.00927031	0.00936005	0.0102472	0.00811795	0.0118518	0.00982134	0.00945245	0.0112959
2105.71	0.00937843	0.00943409	0.0110092	0.00871831	0.0100098	0.0108327	0.00908982	0.00874276	0.0100465	0.00809289	0.00892949	0.00795042	0.00875971	0.0104337	0.00935714	0.00896432	0.00802861	0.00865701	0.0104178	0.0120628	0.0100653	0.008735	0.00795091	0.0114826	0.00921607	0.00832229	0.0113479	0.0106468	0.0102304	0.0065442
2105.93	0.00976314	0.00979135	0.00929372	0.00749491	0.00913364	0.0100804	0.0101429	0.00938946	0.009806	0.00818686	0.0102218	0.010566	0.0100809	0.00922865	0.00915096	0.00884529	0.00944388	0.010027	0.00967508	0.0120142	0.0106211	0.00840785	0.00910843	0.0100573	0.00985975	0.00914425	0.0117949	0.0105461	0.0066554	0.00755152
2106.15	0.00941193	0.0111344	0.0124636	0.0121604	0.0096646	0.0106663	0.00715555	0.0110539	0.00991773	0.00760222	0.0107968	0.0101315	0.0096708	0.00945007	0.00947735	0.00930106	0.00824365	0.0107153	0.0132774	0.00947675	0.0114617	0.0108594	0.00915488	0.00840996	0.00942124	0.0105723	0.0107561	0.00983615	0.00985309	0.0106721
2106.37	0.00923045	0.00842282	0.00745848	0.00998291	0.00728645	0.00636874	0.00886131	0.00976393	0.00997328	0.0105887	0.00835685	0.0106832	0.00694501	0.0107193	0.010898	0.00863703	0.00775586	0.0106025	0.0101129	0.00675842	0.0100704	0.00959548	0.00933269	0.0129172	0.00991421	0.0128761	0.00951668	0.0107586	0.00798981	0.0102773
2106.59	0.00941789	0.00978977	0.0111346	0.0115441	0.0100548	0.0100112	0.00955478	0.00947345	0.0098123	0.00916793	0.011409	0.0083392	0.0116476	0.00756563	0.0126681	0.00835319	0.0118907	0.0106739	0.0104516	0.0136418	0.0103972	0.00844524	0.0131323	0.0103518	0.0118961	0.00819565	0.00892579	0.011239	0.00912295	0.0102751
2106.81	0.00936298	0.00859321	0.0104445	0.00595489	0.0079799	0.0116603	0.0085212	0.00850737	0.00997923	0.00940423	0.0106723	0.0112924	0.0116242	0.00847591	0.0114265	0.00959169	0.0101558	0.0118594	0.0109119	0.0107051	0.0108078	0.0108382	0.0107849	0.00726076	0.0113284	0.00878798	0.00874278	0.0113318	0.0114309	0.0132608
2107.03	0.0096124	0.0109499	0.0084302	0.0104407	0.00902692	0.00940048	0.0113202	0.00872765	0.00981575	0.00877785	0.0113924	0.010943	0.0125353	0.00660187	0.0111931	0.00916874	0.00608516	0.00862113	0.00944678	0.00734893	0.0126831	0.00886469	0.00928612	0.00975588	0.0108122	0.0102144	0.010956	0.0100403	0.0052206	0.00848179
2107.25	0.00953234	0.0105834	0.010918	0.00816711	0.00859614	0.00812629	0.00579512	0.0108481	0.00993538	0.0104263	0.00835129	0.00950304	0.0103551	0.00902766	0.0109162	0.00871279	0.0116895	0.00793875	0.0102012	0.0102152	0.0117694	0.0085701	0.00868455	0.00830273	0.00877053	0.00851767	0.0091709	0.0106016	0.0134209	0.00849847
2107.47	0.00971394	0.0106206	0.0105044	0.0123558	0.0104376	0.0083903	0.00998388	0.0105361	0.00994161	0.0112525	0.010438	0.0093305	0.00986835	0.0103642	0.00974486	0.00971025	0.0114287	0.012911	0.00799665	0.0108748	0.00896659	0.00916985	0.00934317	0.0108319	0.0108959	0.010536	0.00952262	0.00986621	0.00659789	0.00701768
2107.69	0.0095509	0.0108003	0.0102363	0.0118836	0.00975158	0.0101277	0.00813219	0.00865916	0.0100586	0.0122225	0.0096869	0.00774844	0.00777907	0.00967526	0.0110432	0.00935067	0.00871743	0.0115948	0.0103533	0.0106646	0.00861341	0.0109108	0.00725107	0.0103557	0.0104803	0.010481	0.010438	0.0102556	0.00897059	0.00994219
2107.91	0.00960203	0.00884515	0.00850761	0.0120645	0.00949145	0.00843611	0.00656652	0.00732498	0.00998753	0.00906471	0.00868267	0.0105609	0.00600589	0.00793158	0.00942348	0.00902744	0.0101476	0.00824986	0.00934356	0.00859304	0.0133684	0.0105434	0.00759647	0.00834717	0.00998496	0.0115001	0.00869611	0.0101311	0.0079715	0.0103295
2108.13	0.0101364	0.00801762	0.0111975	0.0118958	0.0100433	0.011304	0.00967933	0.00869379	0.0100072	0.00889017	0.0101994	0.00856511	0.00790845	0.0130323	0.010569	0.00891235	0.0104239	0.00988798	0.0132701	0.00775269	0.00981693	0.00692848	0.0078688	0.0107458	0.00994237	0.00834614	0.00957271	0.0129143	0.0108838	0.00869498
2108.35	0.00952113	0.00993641	0.00917647	0.0121388	0.00776161	0.0101472	0.0111226	0.00697269	0.0100573	0.0103929	0.00958965	0.00914847	0.0107079	0.00834977	0.00940918	0.0093436	0.00968879	0.0107358	0.00845809	0.0107064	0.00921349	0.00988642	0.00939286	0.00994713	0.00835989	0.0104003	0.00776956	0.0130443	0.00924783	0.0090691
2108.57	0.00939767	0.0122532	0.00939632	0.0124574	0.00634456	0.00982953	0.0106539	0.00894253	0.00993735	0.010782	0.0102864	0.0110699	0.00956796	0.00897496	0.0111144	0.00928539	0.00829405	0.0110133	0.00905731	0.00993075	0.00906166	0.0105207	0.00859224	0.00748513	0.0113796	0.0114213	0.0114824	0.00945016	0.00980479	0.00669085
2108.79	0.00970363	0.0104134	0.0112061	0.012111	0.00957223	0.00835063	0.00780706	0.0102257	0.0101082	0.00883289	0.0108958	0.00612201	0.0107735	0.0097626	0.0116205	0.00896297	0.00800502	0.0131571	0.011363	0.00775677	0.0115113	0.0097555	0.00899064	0.0106618	0.00993999	0.00792616	0.00957014	0.00920659	0.00785182	0.00846469
2109.01	0.00998246	0.0113239	0.00962391	0.0100051	0.0103779	0.00878003	0.0114201	0.00767488	0.00992168	0.0137364	0.00816237	0.00965768	0.0103293	0.0088912	0.00790843	0.00850976	0.00795183	0.00893979	0.00904734	0.00921793	0.0111151	0.00961784	0.0101579	0.0103483	0.0104794	0.0092922	0.00972253	0.0111936	0.0095853	0.0118799
2109.23	0.00951707	0.00979588	0.010031	0.00978844	0.0128433	0.00949443	0.00974994	0.0109965	0.00988003	0.00879753	0.00923507	0.00758271	0.00984654	0.00774728	0.00875675	0.00917972	0.0105149	0.00963619	0.0114392	0.00874346	0.00799038	0.00774559	0.0105559	0.0102243	0.011646	0.00927526	0.0104449	0.00952754	0.00958102	0.00863594
2109.46	0.0095088	0.00572061	0.0114827	0.00914312	0.0108243	0.0087019	0.00722107	0.00690391	0.0099668	0.0104067	0.00996238	0.00922206	0.0100235	0.0101095	0.0109238	0.00753885	0.00915718	0.0100062	0.010068	0.00761199	0.0107479	0.011041	0.00528124	0.0109485	0.0117387	0.0121548	0.00946419	0.00860434	0.00759022	0.010637
2109.68	0.0101764	0.0107358	0.00773781	0.0124124	0.0113486	0.0102394	0.0106062	0.00907341	0.00993939	0.0109508	0.00993798	0.0114235	0.0123519	0.00873836	0.00959671	0.00892056	0.00983799	0.00942723	0.0104577	0.0110459	0.0111953	0.0131185	0.0121678	0.0111091	0.01057	0.00965166	0.0088789	0.0100442	0.00649129	0.0101259
2109.9	0.0097329	0.00911485	0.00938387	0.00930733	0.00784592	0.0107854	0.011635	0.0107902	0.0101137	0.00783102	0.0107825	0.00940876	0.0106521	0.0113834	0.00934894	0.0096866	0.0119346	0.00680558	0.00970933	0.0075677	0.00852454	0.00725144	0.0110095	0.00872686	0.00898545	0.00985663	0.00812026	0.00791583	0.00990545	0.00940622
2110.12	0.0099156	0.00793765	0.00948706	0.0096885	0.0107647	0.0101931	0.0103496	0.00770805	0.00997008	0.00967247	0.0095894	0.0101765	0.00971621	0.0103311	0.00944735	0.00940757	0.00942088	0.0113641	0.00650105	0.0103747	0.0117094	0.00773825	0.0113853	0.00691988	0.00924058	0.00639064	0.0100875	0.00985095	0.00670532	0.0100562
2110.35	0.00991429	0.00885591	0.00898047	0.0120944	0.0101531	0.0126596	0.00991159	0.00963731	0.0101057	0.00707122	0.00916513	0.0063532	0.0127143	0.0101964	0.0125267	0.00878513	0.0122187	0.00847195	0.00915738	0.00833599	0.0123274	0.00786458	0.0102408	0.00935489	0.00867158	0.00858901	0.0084494	0.0070973	0.0100586	0.00844281
2110.57	0.00964714	0.00807828	0.011224	0.00777194	0.00861363	0.00740135	0.0108402	0.00527328	0.00991182	0.0103732	0.00499874	0.00905574	0.0116476	0.00968246	0.00912754	0.0104943	0.0130694	0.0103299	0.00762932	0.0103354	0.0114723	0.0106339	0.00861608	0.00943456	0.00864638	0.0117229	0.00878021	0.00952206	0.0109569	0.00985182
2110.79	0.00990509	0.00869198	0.00937468	0.0130697	0.0121226	0.0108633	0.00715626	0.00920477	0.0100712	0.00698462	0.00871729	0.00967962	0.00994038	0.0116741	0.00912142	0.00819861	0.00988123	0.0078648	0.00947437	0.00928092	0.00932656	0.00830165	0.0102019	0.00886374	0.00885835	0.010652	0.00761673	0.00982059	0.00971417	0.0105726
2111.01	0.0100975	0.0089438	0.0093818	0.0107996	0.0104341	0.00742724	0.00976063	0.00941775	0.0100197	0.0100809	0.00976717	0.00832115	0.00823201	0.00983998	0.00926015	0.00873439	0.00620466	0.00787393	0.00994287	0.00762456	0.0107857	0.0062954	0.0089388	0.00832928	0.0135624	0.00908164	0.0101318	0.00948612	0.0092532	0.00977168
2111.24	0.00928176	0.0103383	0.0107217	0.0116123	0.0108364	0.0122424	0.00963437	0.00802874	0.010093	0.0103213	0.00982011	0.0119974	0.0135013	0.00940437	0.00942408	0.00865176	0.0116672	0.0117849	0.0123437	0.00791657	0.00816498	0.0124929	0.0128131	0.00733172	0.00475388	0.0113839	0.00680685	0.00966919	0.00828123	0.0113668
2111.46	0.00987242	0.0124259	0.0111299	0.0136631	0.00934519	0.00955329	0.0106974	0.00987632	0.0100484	0.0123054	0.00963446	0.00723275	0.00821511	0.00947638	0.0105188	0.00928236	0.00925848	0.0100902	0.0089535	0.00902995	0.0107518	0.00889322	0.0106178	0.00894771	0.00961715	0.0105264	0.0110394	0.01178	0.00876516	0.00922584
2111.69	0.00985553	0.00742696	0.00974025	0.00642304	0.00872068	0.0115256	0.0126711	0.0088821	0.0100253	0.00739849	0.00879615	0.012243	0.00932926	0.0102595	0.0123652	0.00883153	0.00984459	0.0106255	0.0104599	0.00908056	0.0114722	0.0126998	0.0111104	0.00846615	0.00938638	0.00907182	0.00947484	0.0105092	0.00819849	0.0105864
2111.91	0.00986591	0.00742178	0.0138531	0.00933541	0.00679463	0.00869763	0.00753947	0.00863429	0.00997901	0.00672344	0.00850306	0.00811954	0.00971791	0.0115613	0.00957043	0.00892629	0.0106492	0.0103879	0.0102887	0.0109954	0.0101396	0.00975105	0.00778266	0.00850129	0.00876298	0.0135592	0.00933063	0.00917364	0.0103386	0.0101764
2112.14	0.00956	0.0126986	0.0104694	0.0093845	0.0118481	0.00841149	0.00828379	0.00826347	0.00999945	0.0066296	0.00845005	0.0111244	0.00590115	0.00739962	0.0114642	0.010043	0.00946542	0.0102951	0.00980882	0.00830568	0.00872137	0.0102454	0.0083793	0.0101487	0.0104846	0.0102342	0.0119126	0.00965007	0.00742136	0.0108018
2112.36	0.00993777	0.0109282	0.0131082	0.00967951	0.00898172	0.00820627	0.00826085	0.00952326	0.0100199	0.00809964	0.00831288	0.0120124	0.0102946	0.00915096	0.00838313	0.00899184	0.010753	0.00796493	0.0135285	0.0109972	0.0103834	0.00898923	0.0111326	0.00979179	0.00787165	0.00990057	0.0089071	0.0119598	0.00992339	0.00765938
2112.58	0.0102009	0.0114786	0.00723202	0.00941869	0.0080519	0.0120303	0.00809528	0.010747	0.0100472	0.00631128	0.00923953	0.00916743	0.00940493	0.00975966	0.00717386	0.00813647	0.0106259	0.0100424	0.0123003	0.00928803	0.0106511	0.00819498	0.011694	0.0116289	0.00881125	0.0097176	0.0116708	0.00774765	0.00994682	0.00892618
2112.81	0.010277	0.0102799	0.010142	0.00874773	0.00923882	0.00831641	0.00854585	0.0070542	0.00980864	0.00714818	0.0105381	0.00876457	0.0106168	0.011053	0.00970668	0.00895096	0.00744618	0.0101562	0.0113435	0.00959272	0.00928543	0.0106062	0.00930841	0.009139	0.0108101	0.00971872	0.00919384	0.00962492	0.0113881	0.0101731
2113.04	0.00990625	0.00981798	0.00929851	0.0121111	0.0112658	0.0102693	0.0109957	0.0109573	0.0101028	0.00878542	0.0108323	0.0120446	0.00776196	0.0117899	0.0105355	0.00874642	0.0101577	0.0105136	0.0113181	0.0114371	0.0106577	0.00870223	0.0103245	0.0112537	0.00761197	0.0112409	0.00795884	0.00831583	0.00870699	0.0135489
2113.26	0.0105678	0.00872556	0.0113685	0.00997152	0.00742269	0.0100818	0.011662	0.0100715	0.00999729	0.0076559	0.00992144	0.00847383	0.00925181	0.00674475	0.00987326	0.00958728	0.00873727	0.0097921	0.00878342	0.00886706	0.0121065	0.00905247	0.0102944	0.0117642	0.0104328	0.010581	0.00725529	0.0076546	0.0107325	0.00716465
2113.49	0.0100701	0.010101	0.0118199	0.0127773	0.0104888	0.00999279	0.0107911	0.00710257	0.01008	0.00822092	0.00963061	0.0110531	0.008614	0.0120071	0.0114176	0.00936039	0.0125003	0.00773397	0.01239	0.011768	0.0108414	0.0113609	0.00988411	0.00780153	0.00836268	0.00975687	0.0103929	0.00742	0.0100683	0.0114086
2113.71	0.00966237	0.00877466	0.00954214	0.0110353	0.00708552	0.0110501	0.00998996	0.00835351	0.0101494	0.0114349	0.0059646	0.0108797	0.00924594	0.0113998	0.00777012	0.00982518	0.00698232	0.0119874	0.00692234	0.00645668	0.0110873	0.0123053	0.0114793	0.0106931	0.00635755	0.00791569	0.00890287	0.0109237	0.00980731	0.00967615
2113.94	0.0104366	0.00758526	0.00889832	0.0132264	0.00886719	0.0103153	0.0101196	0.00978096	0.0100024	0.0111571	0.00635148	0.0096091	0.00916541	0.00953688	0.0111709	0.00913528	0.00960786	0.0100452	0.012435	0.00962907	0.00981595	0.0120404	0.00887494	0.00916214	0.010394	0.0106004	0.00979568	0.0112442	0.0083947	0.00960221
2114.17	0.00991736	0.010771	0.00958315	0.00811712	0.0100382	0.0108811	0.0109098	0.00887574	0.0100983	0.0122978	0.00838574	0.0123234	0.0103252	0.00889791	0.00763938	0.0091373	0.0107858	0.00845079	0.00946547	0.00875453	0.00991452	0.0144504	0.0134889	0.0125496	0.00884109	0.00978184	0.0111058	0.0100785	0.011823	0.0103105
2114.39	0.00979801	0.00995278	0.00885057	0.0113101	0.0101023	0.0109425	0.0128705	0.00741447	0.0100447	0.0104537	0.0092682	0.00963396	0.0106883	0.0110444	0.00954813	0.0103994	0.00849124	0.00932117	0.0122283	0.00974219	0.0100713	0.0104583	0.00986573	0.0113473	0.0100884	0.00869487	0.00878461	0.00772484	0.00967072	0.0116095
2114.62	0.0100642	0.00939228	0.0101314	0.00753812	0.00965526	0.0131979	0.00866351	0.00967307	0.0100369	0.01144	0.00913666	0.013871	0.0118183	0.00976547	0.0111762	0.00982113	0.0111767	0.00970726	0.0101116	0.00760629	0.0101547	0.0110474	0.01027	0.0087467	0.00776541	0.00986344	0.0113307	0.00955268	0.00783103	0.014239
2114.85	0.0101342	0.0103795	0.0105393	0.0075514	0.010023	0.00777802	0.0115642	0.00709384	0.00996548	0.00860957	0.00873222	0.00822707	0.00944798	0.0106165	0.00960555	0.0102156	0.0108379	0.0101379	0.0105849	0.0113769	0.00956495	0.0113802	0.0108502	0.00838713	0.00867985	0.0114815	0.0103907	0.00915718	0.00958195	0.00812154
2115.07	0.00960979	0.0089982	0.0123214	0.0107267	0.00852529	0.00728569	0.0120107	0.00991662	0.00981525	0.0104267	0.0102471	0.00750213	0.00840267	0.007629	0.00837643	0.00923017	0.00961985	0.0108611	0.0104729	0.00889383	0.0105373	0.0102128	0.00904518	0.0101094	0.00816764	0.00844308	0.00924305	0.0108125	0.0102074	0.00825662
2115.3	0.0103816	0.0102986	0.00932322	0.0116392	0.0102261	0.0100154	0.00687929	0.00856044	0.0099891	0.0125405	0.0105593	0.00824838	0.00896336	0.010025	0.00789858	0.0109251	0.00860961	0.0126517	0.00992354	0.00792221	0.00904274	0.0108866	0.0116567	0.0086463	0.0068211	0.0119996	0.00883414	0.0127246	0.0100224	0.00959491
2115.53	0.0105866	0.00976397	0.00859113	0.0100468	0.00703559	0.00854897	0.010882	0.0108009	0.00977808	0.008312	0.0122732	0.00905062	0.00675314	0.0100997	0.00871574	0.0105086	0.0103338	0.00980237	0.0108181	0.0101655	0.0122277	0.00842514	0.0110435	0.00742126	0.0104084	0.00943384	0.0127822	0.0109246	0.010375	0.0120241
2115.76	0.0100955	0.0110534	0.00925999	0.00815451	0.00929472	0.00694581	0.00813661	0.0128772	0.0101063	0.00894556	0.0112433	0.0108168	0.00745165	0.00981712	0.0110369	0.0101023	0.00987779	0.0082132	0.00994136	0.0106242	0.010682	0.00706381	0.0106524	0.012359	0.0140084	0.00700831	0.00851808	0.00757155	0.0109955	0.011113
2115.99	0.00958039	0.0078687	0.00959259	0.00937903	0.00983411	0.00997998	0.00883127	0.0105011	0.0100481	0.00954841	0.00842854	0.0118774	0.00821184	0.00882495	0.00695943	0.00971247	0.00881284	0.0107086	0.0109697	0.00930351	0.00788049	0.00739176	0.00882669	0.00803923	0.00876744	0.0119735	0.00666296	0.0122704	0.00863771	0.00991473
2116.21	0.00976279	0.0123156	0.00776789	0.00921106	0.0105522	0.00974781	0.0123239	0.00925466	0.0101935	0.0100513	0.0106998	0.0110306	0.0112455	0.0113769	0.0112605	0.0100394	0.0090306	0.0093464	0.00999453	0.00924924	0.0102674	0.00940127	0.00767402	0.0108642	0.0106586	0.0091664	0.00821493	0.00941033	0.00783679	0.0130575
2116.44	0.00996453	0.00829658	0.0110657	0.0103905	0.0088881	0.00948415	0.0118691	0.00937423	0.0101604	0.00989448	0.00661908	0.0123684	0.0105422	0.010556	0.00666142	0.0102848	0.0114216	0.00861441	0.00842184	0.00935484	0.0102577	0.0107065	0.00828429	0.00826769	0.0105703	0.00995353	0.0105679	0.0064045	0.00653192	0.00875424
2116.67	0.00930665	0.00783867	0.00932525	0.00907677	0.00940365	0.00885628	0.0129984	0.00819773	0.0100524	0.00917456	0.00778227	0.00796708	0.00776011	0.00859779	0.00977951	0.0107477	0.0108311	0.00711385	0.00972572	0.00775382	0.0109996	0.010418	0.0113503	0.012651	0.00957511	0.0124935	0.00880483	0.0138684	0.00673383	0.010913
2116.9	0.00961351	0.00962841	0.0118759	0.00671092	0.00799223	0.0110724	0.00642626	0.0107431	0.0100017	0.0111141	0.0098153	0.0126246	0.010653	0.0124722	0.0097644	0.00889679	0.0105376	0.00892208	0.00879094	0.0119929	0.0128441	0.00928883	0.0106335	0.00777815	0.0110493	0.00766494	0.0106227	0.010216	0.00624738	0.00913521
2117.13	0.00958756	0.0110952	0.0113095	0.0121528	0.007607	0.0100766	0.0114124	0.00833702	0.0100624	0.00971121	0.0097165	0.00977686	0.0105387	0.0101481	0.00920504	0.0108441	0.00463392	0.0119177	0.0128494	0.00779208	0.0100407	0.0097918	0.0100638	0.00796928	0.00844455	0.00901085	0.0121622	0.00935634	0.0108571	0.00879297
2117.36	0.0103407	0.010493	0.0103323	0.0131995	0.0102501	0.0101081	0.0082856	0.0111174	0.0101387	0.00971468	0.00660209	0.00981573	0.0122998	0.0107775	0.00941928	0.0101744	0.008959	0.00949548	0.00853218	0.0111209	0.0131967	0.0100435	0.0107128	0.0120817	0.00936424	0.0114305	0.00493027	0.00792016	0.00987914	0.00970219
2117.59	0.0100988	0.0121103	0.00989938	0.0106462	0.0102977	0.0092141	0.00951201	0.00821359	0.0099604	0.0096526	0.0113845	0.00940088	0.0133615	0.00925788	0.00825403	0.0099674	0.00754657	0.0115578	0.0121412	0.0106677	0.0108202	0.0119539	0.0130602	0.0100137	0.00854611	0.0114829	0.0104473	0.0100701	0.0112412	0.0112778
2117.82	0.0103114	0.010053	0.0110428	0.0104579	0.0103924	0.0105595	0.00911698	0.00959997	0.0101126	0.00976422	0.00930097	0.00809956	0.00939599	0.0111322	0.0104962	0.00925543	0.00579891	0.00912843	0.00739142	0.00866041	0.0120482	0.0106683	0.010076	0.00818596	0.00768958	0.00886185	0.00884012	0.0125375	0.0107528	0.00940035
2118.05	0.00971658	0.010327	0.0130845	0.00946373	0.00717371	0.0109663	0.0105083	0.00730343	0.0102013	0.0132304	0.00812862	0.0101627	0.00922771	0.0105743	0.00998272	0.00947189	0.00989365	0.00922422	0.0115552	0.00993535	0.00882168	0.00936925	0.0108146	0.00938757	0.0149126	0.0125986	0.0078856	0.0104949	0.0115286	0.0121895
2118.28	0.0097692	0.01039	0.0126222	0.00930774	0.007603	0.0110107	0.0104908	0.00861158	0.0100221	0.0115924	0.00912494	0.0106441	0.0100626	0.0124402	0.0129064	0.00996751	0.0114781	0.0113688	0.00895809	0.00784281	0.00809031	0.0100232	0.00831388	0.0100724	0.00578597	0.0104304	0.012121	0.0090557	0.00841136	0.0152108
2118.51	0.00977718	0.00990533	0.00716224	0.0101544	0.00646372	0.0102017	0.0133119	0.0063161	0.0100919	0.00706929	0.012198	0.0122325	0.00996562	0.0092971	0.00998487	0.0119172	0.00888608	0.00911588	0.00714843	0.00992728	0.00772567	0.00922225	0.0105904	0.00819897	0.00752292	0.0126159	0.0101879	0.0114954	0.00664836	0.0112745
2118.74	0.00998561	0.00844716	0.00854663	0.00745341	0.00746889	0.0125225	0.0100591	0.00907608	0.0101194	0.00863828	0.0101614	0.00852673	0.00544185	0.0125705	0.0130912	0.0107099	0.00954006	0.0102669	0.00762113	0.0113969	0.0108943	0.00944917	0.0101833	0.0125185	0.0113408	0.00671287	0.0122619	0.00925815	0.0095139	0.0116679
2118.97	0.0101585	0.0124969	0.0112287	0.012376	0.010393	0.0124232	0.0135973	0.0101248	0.0100018	0.0114144	0.00819143	0.0109219	0.00946758	0.0101307	0.0118739	0.00937899	0.0090512	0.00959658	0.0115689	0.00586862	0.00927607	0.010472	0.0073291	0.00973267	0.00795492	0.0109078	0.00945483	0.0110177	0.0100168	0.0138449
2119.2	0.0100912	0.0111023	0.0110317	0.00704614	0.00970789	0.0138372	0.0102692	0.0143622	0.00991146	0.00828713	0.00988432	0.00777943	0.00960683	0.00722837	0.0113739	0.00953005	0.00994364	0.0126102	0.0058436	0.00921919	0.00623505	0.00996688	0.00877969	0.00825999	0.0130897	0.0100748	0.00780747	0.00906761	0.0101697	0.0144527
2119.43	0.0100867	0.0106616	0.0120716	0.00937856	0.0101122	0.00959259	0.00951569	0.00764206	0.00994005	0.0118506	0.00757541	0.0091819	0.00858459	0.00958292	0.0116226	0.012121	0.00881215	0.00771807	0.0102418	0.0125839	0.00999014	0.00933942	0.0105522	0.0111164	0.00963897	0.0090813	0.00980911	0.0124222	0.00851929	0.0156271
2119.67	0.0101862	0.00968205	0.00927449	0.0105178	0.0113636	0.00879667	0.00923369	0.0109738	0.0100368	0.00866248	0.00934877	0.0105909	0.00966579	0.0121839	0.00956954	0.0100448	0.00887965	0.0105912	0.00817187	0.00752117	0.00988263	0.00781097	0.00855686	0.0102569	0.0105734	0.00940768	0.0089962	0.00807315	0.00647313	0.0168613
2119.9	0.00917352	0.0106331	0.0114874	0.0114419	0.00757692	0.00864549	0.00957724	0.00711347	0.00992788	0.0101079	0.0134131	0.00925347	0.00839308	0.00926169	0.0110923	0.0104488	0.00875376	0.00765072	0.00948244	0.00375428	0.0067673	0.00792447	0.00917554	0.00939405	0.0130038	0.00885854	0.00766608	0.00988921	0.0101881	0.0203712
2120.13	0.0109743	0.00835527	0.011324	0.00830864	0.0110399	0.008245	0.00830993	0.00816531	0.00996881	0.0116257	0.00863719	0.00977194	0.0139638	0.0113278	0.00958641	0.00955263	0.00974615	0.0121437	0.00864139	0.0102564	0.00910461	0.00929116	0.00866207	0.0073963	0.0107939	0.00913065	0.0105343	0.00816956	0.0116036	0.0170654
2120.36	0.0102385	0.0100009	0.0118065	0.0120843	0.00809946	0.0100821	0.00952739	0.00952983	0.0100723	0.0100805	0.0107846	0.00862912	0.0086707	0.0104775	0.0095131	0.0108086	0.0112054	0.00782231	0.0129671	0.00839492	0.00918407	0.00779713	0.0111932	0.0132609	0.0104903	0.0112097	0.00991667	0.0119957	0.0110107	0.0165374
2120.6	0.0107453	0.0115407	0.0107145	0.00938301	0.0109501	0.0079059	0.0101205	0.00684102	0.00984273	0.0114958	0.00858411	0.0100429	0.00944466	0.0108626	0.0120187	0.0101509	0.00913021	0.0103468	0.0102729	0.00937591	0.00831248	0.00802525	0.00898737	0.00867362	0.0077419	0.00929692	0.0146396	0.010778	0.0105311	0.0152568
2120.83	0.0103295	0.00865214	0.0119591	0.0103579	0.011529	0.00737521	0.00836913	0.00758339	0.0100533	0.00943445	0.0117735	0.0106286	0.0126464	0.00885658	0.0115003	0.0109287	0.00865102	0.011363	0.00744629	0.00920097	0.00673568	0.00956607	0.00821885	0.0095131	0.00720744	0.0085291	0.00975167	0.00944914	0.0115308	0.0151325
2121.06	0.00996059	0.0127378	0.00822625	0.0109457	0.0115505	0.0129302	0.00801433	0.00954942	0.0100085	0.0124799	0.00791627	0.0129317	0.010895	0.00997994	0.0102065	0.0101865	0.0109785	0.0123579	0.00902293	0.00716017	0.00748401	0.00995111	0.0100542	0.0112318	0.0119222	0.0105752	0.00878352	0.00945176	0.00962347	0.0139161
2121.29	0.00991578	0.0119267	0.00953058	0.00835352	0.0107965	0.0112344	0.0107485	0.0117664	0.0100427	0.00895202	0.0114708	0.0052535	0.0112227	0.0088757	0.0098149	0.0107258	0.0085213	0.0101567	0.00752457	0.00955653	0.0160333	0.0111837	0.0110112	0.012607	0.00753698	0.0090629	0.010277	0.0100195	0.00976964	0.0127211
2121.53	0.0104914	0.00897514	0.00904284	0.013511	0.010795	0.00837321	0.00764349	0.00760088	0.00997623	0.00810595	0.00817835	0.0100576	0.00944151	0.0110138	0.00737248	0.0103101	0.00870089	0.0110954	0.0105202	0.0109966	0.0127234	0.00948955	0.0109198	0.00961922	0.00847701	0.0105119	0.00888905	0.0113359	0.00868901	0.0105864
2121.76	0.00950251	0.011067	0.014038	0.00610716	0.010624	0.0104521	0.0137403	0.00840663	0.0100879	0.0113142	0.0116638	0.010372	0.00755638	0.0126596	0.00953026	0.0109275	0.00798467	0.0134961	0.00747992	0.0117111	0.0101599	0.0135596	0.00888196	0.0110408	0.00866814	0.00930717	0.00639878	0.00921638	0.0118329	0.0130999
2122	0.0100747	0.012077	0.00984865	0.0113534	0.00741381	0.00893099	0.010875	0.00965074	0.0101206	0.0123384	0.00995729	0.0121889	0.0111803	0.00772691	0.00991869	0.0106227	0.0143932	0.00816512	0.00740318	0.0105837	0.00876714	0.0113955	0.0130287	0.00952089	0.00856624	0.0087023	0.0119543	0.00490336	0.00785923	0.00858656
2122.23	0.0102808	0.010136	0.0088652	0.0107482	0.0142971	0.00973629	0.00621511	0.00618703	0.0100805	0.0101701	0.00830962	0.00928021	0.0120595	0.0109972	0.010085	0.0107633	0.0129307	0.0103982	0.00941498	0.00783421	0.00612076	0.00904961	0.00995115	0.0116447	0.00803258	0.00941157	0.00748906	0.00635813	0.011298	0.00816976
2122.46	0.0105181	0.010872	0.0110124	0.010203	0.00444224	0.0071975	0.00629528	0.00579912	0.010054	0.0115738	0.00709608	0.00681179	0.00911683	0.00889783	0.00710193	0.0112216	0.00851278	0.0136922	0.0101958	0.00820853	0.00916972	0.00705123	0.00568278	0.00831907	0.0104417	0.0118034	0.0108956	0.0130284	0.00895376	0.00684393
2122.7	0.00974957	0.0112761	0.0100656	0.0080019	0.00961267	0.00836507	0.0139076	0.0110938	0.0101005	0.0101578	0.0094246	0.0110965	0.00947384	0.00642778	0.011688	0.012309	0.0110306	0.00933846	0.0101873	0.00726301	0.0117095	0.00704744	0.0118762	0.00834911	0.00915562	0.00691558	0.0104387	0.0123044	0.0093294	0.00910551
2122.93	0.0103434	0.0105845	0.00976331	0.0125587	0.00770184	0.00660797	0.00777488	0.0105203	0.00988284	0.010276	0.00842432	0.0113083	0.0119757	0.010062	0.00834438	0.010939	0.00942671	0.00889245	0.00897376	0.011457	0.0102383	0.0110541	0.0112678	0.00701587	0.00843336	0.0129536	0.0100998	0.0135803	0.00759935	0.0105612
2123.17	0.0106058	0.00944644	0.0113178	0.00970264	0.00853515	0.0129628	0.0124721	0.0101611	0.00993098	0.0109456	0.0102318	0.00909227	0.00891089	0.0139738	0.00949661	0.00998461	0.0140752	0.012223	0.0118892	0.00932621	0.00840568	0.0131181	0.00816879	0.0113467	0.0119063	0.0112284	0.00924894	0.00836842	0.00799267	0.00902992
2123.4	0.0100212	0.00494988	0.0102811	0.0108193	0.00884933	0.00714954	0.00903556	0.00718312	0.0100363	0.01283	0.0109455	0.00857656	0.0114149	0.00862811	0.00815662	0.0115343	0.0099364	0.0106506	0.00767076	0.00498602	0.0123386	0.0124274	0.0107844	0.0118867	0.0121872	0.0104716	0.00693576	0.0100759	0.0074919	0.0119291
2123.64	0.00974773	0.0112919	0.0101679	0.0118237	0.00979321	0.0088964	0.00499166	0.0107646	0.0100345	0.00955686	0.0101442	0.00956968	0.00966246	0.0110364	0.0117648	0.0106159	0.0076191	0.00859505	0.010448	0.00892587	0.00808297	0.00901304	0.0117113	0.00715951	0.0114076	0.0117466	0.00822262	0.00737114	0.00648314	0.00990014
2123.87	0.0101103	0.00891565	0.01045	0.00881416	0.00945878	0.0071774	0.0101619	0.00857977	0.00994668	0.00789882	0.00848686	0.00617835	0.0114656	0.00905923	0.0124485	0.0117143	0.00710686	0.0064369	0.00714968	0.010179	0.00848358	0.00936474	0.00934683	0.00922376	0.0104456	0.00724261	0.00995821	0.00555954	0.01171	0.00814966
2124.11	0.0107035	0.00824219	0.00972768	0.00800401	0.00748789	0.0100085	0.0110022	0.0088521	0.00996531	0.00790996	0.0111678	0.010897	0.0109794	0.010336	0.0101922	0.0115344	0.0102725	0.0128088	0.0100244	0.011728	0.0115609	0.0114452	0.00978936	0.0119921	0.00777502	0.0105978	0.0118485	0.00858881	0.00920272	0.00830646
2124.35	0.0105422	0.00837306	0.0117735	0.0137447	0.00893851	0.00981942	0.00920351	0.0106485	0.010093	0.0106849	0.0105696	0.0106592	0.0105845	0.0087601	0.00813904	0.0113723	0.00986957	0.0126549	0.00712835	0.0106389	0.00778484	0.00974536	0.00622827	0.0100305	0.0075355	0.0122955	0.00890741	0.00645181	0.00997127	0.00923325
2124.58	0.0103502	0.0105836	0.0125825	0.00994451	0.00960329	0.0114411	0.0105152	0.0130017	0.0101183	0.0125022	0.010652	0.0101066	0.00930291	0.00868766	0.00689398	0.0115957	0.00741174	0.0112511	0.0127178	0.00795639	0.00937982	0.00654372	0.00883974	0.00886357	0.00920828	0.00762137	0.00833433	0.00840901	0.0093832	0.00968832
2124.82	0.0103703	0.0102077	0.00769087	0.00694943	0.00920313	0.0106754	0.0106997	0.0096932	0.010037	0.0103539	0.0115218	0.0104422	0.0104294	0.0103124	0.0110909	0.011184	0.0102551	0.0108442	0.00862339	0.0105504	0.0115445	0.010017	0.00928802	0.0116046	0.0109557	0.00953785	0.00940714	0.0125928	0.00893332	0.00997125
2125.06	0.0099403	0.00704798	0.0113479	0.0105661	0.0114116	0.00665244	0.0100802	0.0103668	0.0102437	0.00966531	0.0119024	0.00914423	0.0114665	0.00926518	0.0105872	0.0121541	0.00687446	0.0151721	0.0109544	0.00927943	0.00708624	0.0128651	0.00771226	0.00819651	0.00763485	0.012533	0.0120671	0.00809297	0.0107827	0.0112416
2125.29	0.00994961	0.00895087	0.00933761	0.0130739	0.00797844	0.00788303	0.0110794	0.00821274	0.0100649	0.0107447	0.0100222	0.0122423	0.00980651	0.0118624	0.00827273	0.0106671	0.00940978	0.00914319	0.00840716	0.012794	0.0104423	0.0146975	0.00982708	0.0105866	0.00960268	0.0076296	0.00921412	0.0106173	0.0100376	0.00877626
2125.53	0.0103971	0.0102103	0.0109864	0.0083147	0.0121352	0.00760948	0.0120112	0.00785892	0.0103265	0.0116032	0.00836319	0.00855008	0.0122628	0.00886303	0.0120245	0.0110184	0.00884841	0.0068851	0.00675382	0.009926	0.0106897	0.00852671	0.00979597	0.0114868	0.00895573	0.00963108	0.00548876	0.00849061	0.00862232	0.00945982
2125.77	0.0106787	0.0111934	0.0112176	0.0126287	0.0105748	0.00897484	0.00899544	0.0106722	0.0102306	0.00947432	0.00672895	0.00992366	0.00883153	0.00877106	0.0132001	0.011091	0.0103089	0.00879601	0.00851544	0.0106964	0.00758708	0.00743949	0.00877842	0.0105032	0.00819553	0.0105771	0.0113262	0.0118435	0.00630936	0.010612
2126.01	0.0100752	0.0072006	0.00927064	0.00780062	0.00803915	0.0100259	0.00748958	0.0112711	0.0101279	0.0109645	0.0109175	0.0117863	0.012549	0.0122695	0.0114908	0.0124909	0.0101027	0.0110251	0.00766214	0.00727812	0.00769206	0.0117699	0.00938263	0.00984861	0.0110292	0.00521537	0.0106221	0.0110508	0.0112082	0.00786353
2126.24	0.0102774	0.0112035	0.0103714	0.00670337	0.00919077	0.00954618	0.0135648	0.0111446	0.0102504	0.0118744	0.00992814	0.010182	0.0118965	0.0120278	0.0117891	0.0135293	0.0107335	0.00793773	0.01066	0.0089662	0.00888658	0.00927564	0.00989852	0.00876684	0.00896807	0.01119	0.0121509	0.00469107	0.00672285	0.00845343
2126.48	0.0103805	0.0088081	0.00725591	0.00871322	0.00875859	0.00954133	0.0100614	0.00927622	0.0100181	0.0125927	0.0113146	0.0089822	0.00843313	0.00686725	0.0082501	0.0152084	0.0101419	0.0146775	0.00982247	0.00840786	0.00869744	0.0102339	0.00719582	0.00939312	0.00856578	0.0113226	0.0102536	0.0116835	0.00970172	0.00879019
2126.72	0.0101059	0.0106656	0.00750132	0.0090926	0.00827389	0.00890958	0.0124293	0.00971159	0.010232	0.0123956	0.0069349	0.00801322	0.00995085	0.00950749	0.0131983	0.0127967	0.0116874	0.0091726	0.00881379	0.00789488	0.0134593	0.0106473	0.0158694	0.00821228	0.0112621	0.0109294	0.0107734	0.00965191	0.00953331	0.00829715
2126.96	0.0105392	0.0105758	0.00536545	0.0113484	0.00752045	0.00935502	0.00792903	0.00858696	0.00995604	0.00879278	0.0118825	0.00852159	0.00928949	0.00995922	0.0102856	0.0127054	0.0112267	0.0108352	0.00918055	0.00900476	0.0128515	0.0115973	0.0130703	0.0130448	0.00934966	0.00968193	0.00872484	0.0111937	0.010863	0.0109632
2127.2	0.010342	0.00887667	0.0072585	0.0115949	0.0107536	0.00948957	0.00976829	0.0134431	0.0101467	0.00836694	0.0099732	0.0123949	0.0104967	0.0100258	0.00985029	0.0133504	0.0103927	0.00848006	0.00603996	0.00968587	0.0105463	0.00926585	0.00959788	0.0119038	0.00734497	0.0106416	0.00851772	0.0101902	0.0100722	0.00854777
2127.44	0.0103106	0.00820482	0.00935502	0.00958165	0.0103013	0.00915992	0.00886122	0.0101222	0.0100349	0.0136104	0.0105378	0.0116428	0.0102238	0.0101285	0.00864005	0.0133966	0.0111901	0.0105204	0.00914851	0.00796603	0.00893965	0.0082363	0.00899508	0.010342	0.00944669	0.00888206	0.00574052	0.0110216	0.00599445	0.0098752
2127.68	0.00971456	0.0102057	0.0106392	0.011954	0.0113486	0.00808346	0.0100494	0.00799602	0.0100735	0.00614224	0.007241	0.0101612	0.0109261	0.00976452	0.00948576	0.0134508	0.0129261	0.0104876	0.00988806	0.0114871	0.0109215	0.00924453	0.00636912	0.00787539	0.0100565	0.0127807	0.0096412	0.00664634	0.00853315	0.0104833
2127.92	0.0101191	0.0104147	0.0090662	0.0110049	0.0131682	0.0078243	0.0121453	0.00970268	0.010015	0.00575569	0.00794999	0.00905358	0.013536	0.0109352	0.0130262	0.0120248	0.0112688	0.00747509	0.00556853	0.00741365	0.0073303	0.0124509	0.00710442	0.0105113	0.00540711	0.0100578	0.0112904	0.0110244	0.0115107	0.00605884
2128.16	0.0101823	0.0079253	0.00899684	0.0097902	0.00967651	0.0109081	0.0106006	0.0104066	0.0100211	0.00873598	0.00903012	0.00843989	0.00730692	0.0121529	0.010668	0.0130767	0.00815372	0.00896197	0.0101422	0.00782035	0.0109319	0.00797501	0.0101877	0.01206	0.00958023	0.00934773	0.0127085	0.0110563	0.00896975	0.0136318
2128.4	0.00979616	0.00978116	0.0142205	0.0116041	0.00864583	0.0105529	0.00778456	0.0104209	0.0101868	0.0137458	0.0113728	0.0104726	0.0093713	0.0134751	0.0105461	0.01489	0.010833	0.00684078	0.0061238	0.00788847	0.012674	0.00873756	0.0103088	0.00961916	0.00921093	0.00957462	0.0099214	0.00760574	0.00924803	0.00754097
2128.64	0.0103711	0.00896182	0.0115419	0.0101452	0.0111207	0.0129117	0.00972136	0.0105264	0.0100448	0.011244	0.0116482	0.0118152	0.00959916	0.00937455	0.00702339	0.0129639	0.00823726	0.0102912	0.00663113	0.00830501	0.0104237	0.00927175	0.00921402	0.0102563	0.00555161	0.0145019	0.00917037	0.00823655	0.00981679	0.0113286
2128.88	0.0105654	0.0126142	0.00890823	0.00782638	0.0101993	0.00996347	0.012156	0.0105516	0.00999591	0.0105348	0.0117739	0.00976243	0.0106452	0.0107925	0.013351	0.0145928	0.010576	0.0110556	0.0107036	0.0118444	0.00889898	0.00925649	0.00960423	0.00553363	0.010326	0.00799882	0.00501543	0.00907666	0.00681607	0.00828824
2129.12	0.00968279	0.0104395	0.0145394	0.0113809	0.00928243	0.008282	0.0127433	0.0122328	0.0100309	0.012543	0.0105712	0.0110359	0.0111309	0.00900791	0.00766344	0.0143138	0.0123851	0.0109611	0.00991587	0.00717736	0.0108768	0.00841254	0.00831353	0.00657857	0.00979557	0.0122909	0.00902716	0.00808379	0.0112767	0.00872886
2129.36	0.00969765	0.0127919	0.00753904	0.0121159	0.0104943	0.0116903	0.00676998	0.00983512	0.00991791	0.00867719	0.0100709	0.010068	0.00897695	0.0107373	0.0115984	0.0141249	0.0111807	0.00903344	0.00996431	0.00901291	0.00991988	0.00793927	0.0116763	0.0146879	0.00964296	0.0103822	0.00828379	0.0117644	0.0112738	0.00864746
2129.6	0.00976539	0.0110266	0.0133226	0.00605005	0.00997768	0.00985007	0.00850815	0.00865865	0.00993068	0.0101	0.00995686	0.00960933	0.00772312	0.00765515	0.0101555	0.0156658	0.00732704	0.010025	0.00930986	0.0105954	0.00816876	0.0063302	0.0134846	0.00765421	0.00840601	0.0105341	0.00894657	0.0131596	0.0107504	0.00569474
2129.84	0.0100013	0.0102396	0.014353	0.0113391	0.0118753	0.00924761	0.0113198	0.0121707	0.00988913	0.00946348	0.010397	0.00977501	0.00849784	0.0103255	0.0091536	0.0137409	0.0117425	0.00890035	0.013982	0.00700638	0.0107039	0.00693409	0.0115706	0.00803218	0.0120413	0.0111275	0.00888063	0.00862809	0.0102043	0.00813464
2130.08	0.00991074	0.0129884	0.00816278	0.00769886	0.0100105	0.0118732	0.012167	0.00691913	0.0100622	0.00823876	0.0128153	0.0097738	0.0112463	0.00948304	0.0101098	0.0144924	0.0115935	0.00986476	0.00900161	0.0102387	0.0116185	0.010267	0.00943709	0.00907498	0.00884409	0.00773043	0.0121861	0.00589596	0.00968195	0.00841524
2130.32	0.0101092	0.0125152	0.00934528	0.0078183	0.00722622	0.00878017	0.0112004	0.0100899	0.00993944	0.0122117	0.00985364	0.0104973	0.0125505	0.0102992	0.011716	0.0147575	0.0101599	0.0110052	0.0104408	0.00967089	0.0120873	0.00994156	0.010032	0.0094333	0.00834776	0.00856507	0.0127338	0.00797624	0.0131821	0.0114737
2130.57	0.0097118	0.00964718	0.00831467	0.0067606	0.011393	0.00673427	0.0102364	0.0124395	0.00995179	0.0102909	0.00855728	0.00924504	0.00877265	0.0096417	0.00833177	0.0146342	0.0109282	0.0116053	0.0104334	0.0110176	0.0100853	0.00793826	0.00905156	0.00839271	0.0108313	0.0107239	0.0113535	0.01197	0.0107104	0.00847639
2130.81	0.00988807	0.00922272	0.0104756	0.0113767	0.00330073	0.0090693	0.0110598	0.0104354	0.00990673	0.00928208	0.0116587	0.00887081	0.0109428	0.00909786	0.0118828	0.0147311	0.00888382	0.00899509	0.0115586	0.00789681	0.00935425	0.0105652	0.0089599	0.0074659	0.00669074	0.00854813	0.00768829	0.00871517	0.0107262	0.0104725
2131.05	0.0100479	0.0108073	0.0108081	0.00565716	0.00844186	0.00813372	0.0128527	0.00807552	0.0101168	0.00953493	0.0105847	0.00744334	0.00941586	0.0107634	0.00901596	0.0154558	0.0106053	0.0139646	0.00802827	0.00929364	0.00800751	0.0097187	0.010372	0.00794478	0.0086068	0.00965375	0.0040105	0.0111513	0.00846824	0.00785759
2131.29	0.0102201	0.0103245	0.00896952	0.00808701	0.00720906	0.00415215	0.0109874	0.00722779	0.00991406	0.00964473	0.0103661	0.00926389	0.0116501	0.0108833	0.0126306	0.0170877	0.0106463	0.00967154	0.0070365	0.00745623	0.00699161	0.00704995	0.00727244	0.0129577	0.00868942	0.00893705	0.00554666	0.0128997	0.00918814	0.00772721
2131.54	0.0103536	0.00986341	0.00920137	0.0104677	0.0098432	0.0106052	0.0140611	0.00860529	0.00982127	0.0103355	0.0117352	0.0107774	0.00715714	0.0106173	0.00938647	0.0161745	0.0131185	0.0118774	0.00961635	0.00576937	0.01267	0.0106578	0.0109104	0.0112078	0.00959473	0.00835257	0.00765363	0.00928454	0.012091	0.0100634
2131.78	0.010093	0.00857129	0.011088	0.0128986	0.010646	0.00729637	0.0101254	0.00972254	0.00997808	0.00933143	0.00767642	0.0132387	0.013133	0.00853083	0.00696631	0.0155858	0.0130024	0.00836682	0.0102117	0.00692557	0.0118137	0.0102661	0.00949356	0.00871315	0.00608157	0.0121145	0.0092307	0.00935175	0.009588	0.0116013
2132.02	0.0103302	0.00961726	0.00647097	0.0119448	0.00994682	0.00794669	0.00819588	0.00946265	0.010136	0.0128639	0.0113696	0.0093451	0.00577708	0.00811825	0.0125331	0.015466	0.00827473	0.0104033	0.00747251	0.00765907	0.0096529	0.0115477	0.011173	0.00787394	0.0119421	0.00666338	0.0102096	0.0112842	0.00923736	0.0109517
2132.27	0.00981814	0.0106559	0.00722788	0.00850326	0.0111936	0.00820467	0.00746733	0.00867717	0.0098917	0.00905419	0.00851183	0.00795695	0.0111303	0.00652942	0.0064895	0.0165069	0.0128185	0.0103592	0.00730035	0.00926522	0.0090709	0.00728814	0.00901864	0.0104205	0.0103183	0.0137754	0.0102141	0.00681661	0.0117034	0.0102925
2132.51	0.0106201	0.0119682	0.0145462	0.0102961	0.00973289	0.0092893	0.00813927	0.0109928	0.0101589	0.00874668	0.0124165	0.00673445	0.0117148	0.00976439	0.00753063	0.0167863	0.00963593	0.0108446	0.0111806	0.0101502	0.0126626	0.00791961	0.00576068	0.00692663	0.00960712	0.0103362	0.0101488	0.00773422	0.0127887	0.00721801
2132.75	0.0110187	0.0120766	0.0116379	0.0112452	0.0103306	0.00863622	0.010663	0.0111685	0.0101042	0.0111554	0.00703107	0.0111942	0.0120242	0.00904411	0.00784338	0.016878	0.00999754	0.0101019	0.00731136	0.00854555	0.0118392	0.00827536	0.011072	0.01239	0.0101598	0.00927333	0.0105217	0.00969934	0.00897147	0.00821753
2133	0.010604	0.00967794	0.00908952	0.0113615	0.0108132	0.0091172	0.0102402	0.00959125	0.0099496	0.0112816	0.00860597	0.00672411	0.00822282	0.0101691	0.0106993	0.0165435	0.0101144	0.010689	0.0107123	0.00875793	0.0105628	0.00954847	0.00740601	0.00697646	0.0113893	0.00865892	0.00839961	0.0085891	0.0121216	0.00942566
2133.24	0.00992855	0.00972236	0.0112987	0.0099542	0.0124118	0.00948881	0.00807667	0.0110623	0.0100291	0.0072388	0.0139087	0.00695586	0.010083	0.0105711	0.00808957	0.0194671	0.0126169	0.010429	0.00848613	0.0105164	0.0111802	0.0102307	0.00783215	0.00918903	0.0089971	0.00922767	0.00843389	0.00829329	0.0127717	0.0112512
2133.49	0.00925552	0.011888	0.0102306	0.00947777	0.00854957	0.00779479	0.0110754	0.00665655	0.00997144	0.00729134	0.0102224	0.00657168	0.0081361	0.00662622	0.0088532	0.0196528	0.0087812	0.0111614	0.00749736	0.00917118	0.00656885	0.0107471	0.00835387	0.00769065	0.0126067	0.0101936	0.0113215	0.00774856	0.00868406	0.012138
2133.73	0.0102351	0.0128423	0.0127077	0.00869547	0.00933993	0.00815791	0.0107219	0.00909749	0.0101648	0.00856498	0.00536653	0.0121679	0.010228	0.0128842	0.00408853	0.0194699	0.00684122	0.00902934	0.0130629	0.00920839	0.00962486	0.00963949	0.00430762	0.00937552	0.00729197	0.00735223	0.00744971	0.00917862	0.00926502	0.00732809
2133.98	0.0108177	0.0104805	0.00979617	0.00707452	0.00976308	0.0107316	0.00835282	0.00994203	0.0100144	0.00943201	0.0149311	0.0113924	0.00854723	0.0119547	0.00845861	0.0195705	0.00970146	0.00859827	0.0104732	0.00671904	0.00918857	0.0101666	0.0102697	0.006906	0.0105365	0.0104566	0.0101326	0.011707	0.00731781	0.00681966
2134.22	0.00958606	0.0125452	0.00877003	0.0095051	0.0117576	0.0110181	0.0116718	0.00977213	0.00995631	0.00882215	0.0138517	0.00910283	0.00952123	0.0113693	0.0113733	0.0186895	0.00869725	0.00753823	0.00900297	0.0095726	0.0106254	0.0122549	0.0103978	0.00820299	0.0109321	0.0111782	0.00941681	0.00851658	0.0109416	0.00471132
2134.47	0.00975024	0.010828	0.0100818	0.00859701	0.00872894	0.0120895	0.00639618	0.0099245	0.0101279	0.00678743	0.0116587	0.00882272	0.0117278	0.00798086	0.0104475	0.0198162	0.011893	0.00712053	0.00893349	0.00905137	0.0109692	0.0117695	0.010806	0.0114305	0.00768178	0.00849303	0.011211	0.013251	0.0100517	0.010313
2134.71	0.0103942	0.0093243	0.0105689	0.0103741	0.00906537	0.0111574	0.00930575	0.00951652	0.00994375	0.00731128	0.0137228	0.0097612	0.0108604	0.00744453	0.0115489	0.020527	0.00733501	0.00845221	0.0096265	0.00884202	0.0115433	0.00933638	0.00847693	0.00743948	0.00810543	0.00852364	0.00799893	0.00991297	0.00986517	0.0102466
2134.96	0.0104408	0.00950771	0.0120498	0.0080043	0.00881208	0.00968416	0.00870833	0.00948671	0.00999601	0.0111524	0.0100384	0.00695784	0.0110823	0.0137061	0.010038	0.0226459	0.0118509	0.00728516	0.0097096	0.00766044	0.0127253	0.00889005	0.0126555	0.0136183	0.0109448	0.0114196	0.010488	0.00675717	0.00993448	0.00629914
2135.21	0.010038	0.00792804	0.0123374	0.00860135	0.00843551	0.00729093	0.00835647	0.0075322	0.0100866	0.00672368	0.0105056	0.00886525	0.00800734	0.0094239	0.0136429	0.0212449	0.00956268	0.00879643	0.0101819	0.0103166	0.00859976	0.00909691	0.00771932	0.00831692	0.00800756	0.0119611	0.0101507	0.0101009	0.0138324	0.00777317
2135.45	0.00977297	0.0109286	0.00898864	0.0134023	0.0124935	0.0128098	0.0103432	0.0096292	0.0100598	0.00794803	0.0102311	0.0102541	0.00709341	0.00998117	0.0137994	0.0202627	0.00960886	0.0110411	0.00833384	0.0120222	0.0110065	0.00891164	0.0107896	0.00942079	0.00855599	0.0108654	0.0102977	0.011584	0.0102502	0.0117719
2135.7	0.0103175	0.0144206	0.00912689	0.0102349	0.0087714	0.0116255	0.0100234	0.00823951	0.0102155	0.00694653	0.00971044	0.0104867	0.00932161	0.00894552	0.00817672	0.0205872	0.00699779	0.00875059	0.00933335	0.0115406	0.00874946	0.00934213	0.0105607	0.00931094	0.0102618	0.00957917	0.0105476	0.0116976	0.0109395	0.00649925
2135.95	0.0100234	0.00888817	0.009267	0.00662999	0.00915297	0.00989697	0.0109575	0.0100282	0.00989077	0.00825058	0.011732	0.0096209	0.0121527	0.00863269	0.0108392	0.0240536	0.00954651	0.0110478	0.0084591	0.00914082	0.0091059	0.0103899	0.010264	0.0105458	0.00836157	0.00734469	0.0144697	0.0104224	0.0108215	0.0114735
2136.19	0.0105091	0.00948055	0.00896241	0.00949154	0.0104041	0.0121472	0.00939108	0.0108624	0.00992503	0.0143726	0.0113249	0.0107577	0.0162879	0.00988247	0.00785956	0.0247142	0.0070492	0.00797948	0.00962645	0.0109943	0.00934145	0.00968533	0.00963066	0.0123935	0.00712288	0.0138179	0.0114662	0.0113502	0.0119744	0.0117965
2136.44	0.00942602	0.0110774	0.0127684	0.00794818	0.00970045	0.00856854	0.00989318	0.00960525	0.00999945	0.00881048	0.00942439	0.010399	0.00790705	0.00885772	0.0103651	0.0219046	0.0137465	0.0118748	0.00809154	0.0102377	0.0056937	0.010367	0.0111505	0.00939679	0.0131338	0.00753893	0.0106584	0.00669097	0.00510059	0.0083203
2136.69	0.0100429	0.0126957	0.0142548	0.00715887	0.014963	0.0106741	0.0133139	0.0119825	0.0101283	0.0101711	0.011135	0.0121185	0.00912679	0.0114125	0.00990546	0.0239924	0.0122372	0.0144033	0.00740474	0.00674402	0.0101898	0.0118149	0.00778961	0.0112687	0.013846	0.00924536	0.0136671	0.00999567	0.00906425	0.0104701
2136.94	0.0104235	0.00998014	0.00907238	0.010881	0.0126873	0.012129	0.0139095	0.010696	0.00984526	0.0140556	0.00926402	0.00809214	0.00862257	0.0117981	0.00731655	0.0245547	0.0103911	0.00992141	0.00595645	0.00609396	0.0105824	0.00841555	0.0112703	0.00720093	0.00757829	0.0100029	0.0137389	0.0101675	0.0128538	0.00778864
2137.18	0.00973628	0.0127648	0.00845228	0.00925548	0.0116829	0.00926276	0.0133965	0.0117733	0.0100481	0.011269	0.00905313	0.0093849	0.0144986	0.0108541	0.0101736	0.0271338	0.00912242	0.0117919	0.00915103	0.00987589	0.0079571	0.00824212	0.00815921	0.0127735	0.0108634	0.00932706	0.00818708	0.011166	0.00858497	0.00609634
2137.43	0.0098165	0.0110345	0.00750822	0.0102755	0.00862614	0.0131033	0.00849639	0.00858945	0.00991374	0.00851576	0.00733433	0.00878786	0.0133401	0.0124715	0.00990022	0.0275217	0.0133914	0.0115445	0.0114605	0.0083734	0.0117388	0.00711104	0.00677264	0.00934961	0.00641626	0.00740645	0.00798755	0.00943327	0.011357	0.0121286
2137.68	0.00976163	0.00736562	0.00945214	0.00933834	0.0137411	0.0125083	0.00800867	0.00952304	0.0101022	0.0117331	0.0113747	0.00984181	0.00966572	0.0129434	0.0146624	0.0278558	0.00505637	0.0115231	0.007667	0.00639264	0.0110564	0.00782502	0.00933684	0.0124299	0.0101521	0.0106588	0.0102714	0.0098974	0.00757192	0.00787549
2137.93	0.0104734	0.0100595	0.0165041	0.014408	0.0101985	0.0101535	0.00888785	0.0101834	0.0100851	0.0128423	0.00907641	0.00908471	0.0102089	0.0151218	0.0125339	0.0297229	0.0111911	0.0106088	0.0075005	0.0113467	0.0105556	0.0100253	0.00951103	0.0126438	0.00616474	0.00974287	0.00933503	0.00700467	0.00999356	0.00925952
2138.18	0.00978071	0.00831646	0.0126653	0.0106714	0.00941688	0.0117876	0.00797914	0.00995013	0.0100334	0.00934703	0.0119051	0.0116782	0.00995942	0.00567425	0.0096465	0.0296705	0.010759	0.00740584	0.00837718	0.0065527	0.00970214	0.0121315	0.00759979	0.00899835	0.00834313	0.0123927	0.012783	0.0110693	0.00921093	0.010802
2138.43	0.0107332	0.0104873	0.0118696	0.0112429	0.00837894	0.0114585	0.00880703	0.012676	0.0101216	0.0100996	0.0127934	0.00931877	0.0104848	0.0106039	0.0109126	0.0319309	0.00620603	0.0119455	0.00763108	0.0124977	0.00894248	0.0127606	0.0118406	0.00911249	0.0100301	0.012791	0.0124762	0.00808545	0.0118402	0.0103648
2138.68	0.0109368	0.0112994	0.00867649	0.0127801	0.00843041	0.0113303	0.0106085	0.0091936	0.0100747	0.00913626	0.0112212	0.0100311	0.00907901	0.0100624	0.0114633	0.0338244	0.0101153	0.00626986	0.0111102	0.00650932	0.00940731	0.0151925	0.011606	0.00871467	0.00852403	0.0116195	0.0109153	0.0109431	0.0115646	0.00993493
2138.93	0.00983371	0.00870134	0.0106469	0.0122347	0.0128396	0.0130468	0.00997477	0.00918267	0.0100086	0.0104635	0.0137786	0.00936227	0.00747898	0.00793313	0.00967772	0.0351547	0.00929243	0.0100257	0.0102224	0.00838894	0.0134116	0.0111791	0.0106973	0.00902605	0.0114271	0.00934231	0.00971825	0.0112971	0.0107501	0.00826
2139.18	0.0108852	0.00946679	0.0115313	0.0107953	0.0157563	0.0133965	0.0131488	0.0112366	0.0098456	0.00883319	0.0155584	0.00879966	0.0104431	0.0117911	0.00709954	0.0362374	0.00585979	0.0100014	0.0119164	0.0102465	0.0117679	0.0109877	0.00770213	0.00918685	0.0061755	0.0123153	0.0106815	0.0122597	0.0112531	0.0133656
2139.43	0.0102402	0.00796943	0.00723655	0.00766617	0.0131078	0.0156849	0.00515221	0.00932693	0.00989175	0.0112185	0.00929067	0.0123017	0.0118506	0.010405	0.00646004	0.0378377	0.0105418	0.0062814	0.00502889	0.0126966	0.00979729	0.0110175	0.0114628	0.00756006	0.011401	0.010311	0.00748712	0.0077486	0.00821635	0.00521212
2139.68	0.0103499	0.00948694	0.00900863	0.0109678	0.00990868	0.0174335	0.0101686	0.0119147	0.0100355	0.0115387	0.00975045	0.0112586	0.00988307	0.0126954	0.0117598	0.0382091	0.010094	0.0104394	0.00905806	0.00747771	0.0103112	0.00803516	0.00984538	0.00724007	0.00946173	0.00874931	0.0120938	0.00690685	0.0107792	0.00724351
2139.93	0.010035	0.00861144	0.0106081	0.00707892	0.0093447	0.014146	0.00837647	0.0123041	0.00998576	0.00862557	0.0124804	0.010191	0.00740108	0.00662951	0.0100572	0.0430447	0.0125782	0.00848353	0.0109447	0.01103	0.0130014	0.0131538	0.00877188	0.00964456	0.00929947	0.0121941	0.0126731	0.00785527	0.00951397	0.00857042
2140.18	0.0103836	0.0089016	0.0102155	0.0140716	0.0130241	0.0141891	0.0146629	0.00995103	0.0100243	0.00856945	0.0148138	0.0142533	0.00910093	0.00894651	0.0103649	0.0423778	0.0114116	0.00987153	0.00691173	0.0114055	0.00985397	0.0102272	0.0112797	0.00851994	0.00842228	0.008453	0.0138492	0.00924262	0.0092355	0.0120154
2140.43	0.010149	0.0143274	0.0145054	0.0105959	0.00872752	0.0107383	0.0111085	0.0106351	0.0101313	0.0106976	0.0110022	0.0117122	0.010129	0.00970653	0.00890019	0.0453354	0.00711133	0.00803766	0.0102272	0.010615	0.0143768	0.0125117	0.0117763	0.00915607	0.0112986	0.00981213	0.00949759	0.00863949	0.0127622	0.010243
2140.68	0.0104154	0.0092837	0.0089155	0.00580534	0.0153962	0.0151985	0.00825779	0.0106207	0.00995324	0.00944078	0.0117267	0.00906331	0.00876696	0.00956644	0.00950011	0.0465711	0.0108643	0.00803377	0.0105176	0.0100647	0.00954478	0.0146292	0.00983716	0.00879346	0.010428	0.0105124	0.00856165	0.010053	0.0135269	0.00721438
2140.93	0.0100642	0.00911191	0.0109522	0.00862041	0.00807425	0.0116249	0.0111261	0.00930953	0.00973264	0.00832156	0.0131944	0.0150672	0.0103081	0.0101955	0.0102916	0.0458065	0.00837548	0.00879096	0.013217	0.00785408	0.0130949	0.00654591	0.0102901	0.0060507	0.00811704	0.00713377	0.0132936	0.00671495	0.00777976	0.0135709
2141.18	0.0106896	0.0114709	0.0150199	0.0111469	0.0131113	0.00967226	0.0093514	0.0141114	0.0100729	0.0139198	0.0120204	0.0108486	0.0108689	0.00856248	0.0100781	0.0507156	0.0123654	0.00954026	0.00836562	0.00961932	0.00960176	0.0103785	0.00629265	0.00902791	0.00719934	0.0127032	0.00956441	0.0109935	0.00841754	0.0078936
2141.44	0.00992821	0.0101602	0.0116174	0.0108845	0.0127274	0.0162766	0.00937964	0.0153528	0.00982244	0.0123395	0.0146498	0.00814238	0.00728359	0.00901185	0.0116768	0.0518411	0.00754164	0.0115735	0.00659847	0.010429	0.0114285	0.00688486	0.00756399	0.00851869	0.00978682	0.00779626	0.0108728	0.0114117	0.00587371	0.0106707
2141.69	0.0105698	0.011123	0.00731334	0.00807778	0.014662	0.0120454	0.0112399	0.0148984	0.00995275	0.00765605	0.00952398	0.01161	0.00776568	0.010603	0.0110104	0.0557539	0.0113222	0.0111528	0.00605832	0.00447782	0.0102826	0.00871878	0.0081686	0.0131729	0.00947565	0.00728878	0.0130455	0.0127521	0.00795118	0.0108635
2141.94	0.0099649	0.0101987	0.0117576	0.00942543	0.0109343	0.0136974	0.0076598	0.0129255	0.00993541	0.010369	0.0131012	0.00819944	0.0127406	0.0110514	0.00996829	0.0603791	0.0103682	0.0101955	0.00699215	0.0105277	0.0133817	0.00812461	0.0100758	0.00823626	0.0114477	0.010129	0.0122975	0.00584839	0.0104875	0.00935553
2142.19	0.0103385	0.00633406	0.00821142	0.00986144	0.0146017	0.011119	0.00864383	0.0142155	0.00990351	0.012234	0.0110004	0.00568014	0.0114693	0.00886741	0.00970186	0.0609324	0.00784156	0.0105672	0.00956417	0.0136818	0.0120381	0.0101176	0.00974757	0.00975237	0.011097	0.00818035	0.0100953	0.010519	0.00643329	0.00804348
2142.45	0.00953799	0.010294	0.0113823	0.00956983	0.0161935	0.0157473	0.00932224	0.0141508	0.00996616	0.0117791	0.0110126	0.011778	0.00933038	0.0119186	0.0094881	0.062728	0.00957723	0.00614806	0.00715683	0.00643049	0.0106307	0.00815589	0.0104804	0.00745448	0.00909232	0.0111311	0.0127551	0.0119556	0.0112441	0.00927018
2142.7	0.011027	0.0115519	0.0109077	0.0110869	0.018198	0.0121278	0.00620819	0.0161753	0.0103051	0.0122283	0.0132971	0.00902624	0.0110823	0.0110805	0.00940589	0.0666123	0.0135512	0.0106505	0.0109441	0.00640864	0.00815851	0.00920488	0.0112926	0.012185	0.0134723	0.0122824	0.00966319	0.0103318	0.00919284	0.0113235
2142.95	0.00959475	0.00725499	0.0118437	0.00860402	0.0149144	0.00738664	0.00825946	0.0146966	0.00982245	0.00648214	0.012025	0.0078371	0.00931954	0.01	0.01	0.0676787	0.00717734	0.0102784	0.00794265	0.010202	0.00673796	0.0096821	0.00977446	0.0100529	0.00687403	0.00906383	0.0108913	0.011557	0.00755335	0.0101888
2143.21	0.0101918	0.0081843	0.00954588	0.014218	0.0187193	0.0103139	0.0138738	0.0134641	0.00991567	0.0126507	0.0132568	0.0087444	0.0116539	0.01	0.01	0.071633	0.00908224	0.00786448	0.00869907	0.0128376	0.00969761	0.0105988	0.0101274	0.0113998	0.0100112	0.0104077	0.00867136	0.0086181	0.0115993	0.00768184
2143.46	0.0101665	0.00824643	0.00937446	0.00988584	0.0226926	0.0125185	0.00903907	0.0168313	0.0101334	0.00904571	0.0131222	0.00919155	0.00939024	0.01	0.01	0.0733104	0.0111673	0.0160959	0.0103135	0.0109921	0.00853111	0.00867351	0.00906877	0.0124466	0.00798046	0.00956075	0.00829189	0.0100359	0.0101868	0.00517312
2143.72	0.00980703	0.00861495	0.0108058	0.0105819	0.0236286	0.0113456	0.0068319	0.015907	0.0101143	0.00774581	0.0142813	0.00706728	0.00988317	0.01	0.01	0.0783807	0.0072393	0.0115846	0.0095485	0.0092428	0.00978897	0.0110712	0.00791884	0.00741417	0.00820354	0.00818293	0.0112138	0.00993468	0.00997082	0.0107832
2143.97	0.0102613	0.00994038	0.0104136	0.00879473	0.0252012	0.00970878	0.0110152	0.0150431	0.0097388	0.0112602	0.0127016	0.00842822	0.00787327	0.01	0.01	0.0787865	0.0105724	0.0108023	0.00494357	0.0103813	0.00900405	0.0091654	0.00758702	0.00882812	0.00721102	0.013269	0.0109887	0.00829076	0.00821719	0.00904882
2144.22	0.0097647	0.00722164	0.0111086	0.0120963	0.0255836	0.0111043	0.00878746	0.0169808	0.010071	0.00837935	0.0143655	0.00995704	0.00906471	0.01	0.01	0.0823096	0.00870193	0.00929605	0.0105362	0.00871165	0.0124437	0.0120092	0.00647155	0.0105797	0.0082282	0.0104	0.0101393	0.00700623	0.0126446	0.00658184
2144.48	0.0109367	0.0126651	0.00677588	0.00917659	0.0279179	0.0104151	0.0102549	0.0214804	0.0100875	0.0104972	0.0146132	0.01095	0.00960679	0.01	0.01	0.0834603	0.00762134	0.01265	0.0065152	0.009342	0.00825735	0.0101695	0.00859563	0.0100166	0.00868985	0.00959105	0.00756079	0.00954411	0.0071726	0.0100895
2144.73	0.0104295	0.00732912	0.0113078	0.00980778	0.0321447	0.0114615	0.00970365	0.0143501	0.0099484	0.00817159	0.0178324	0.00888609	0.0125235	0.01	0.01	0.0838509	0.00930347	0.0133691	0.00864154	0.012626	0.0105198	0.0112933	0.00945155	0.013344	0.00987373	0.00864887	0.0116357	0.0113237	0.0125016	0.00873158
2144.99	0.0094441	0.00992983	0.00966156	0.0102865	0.0327774	0.00879489	0.0111182	0.0160221	0.0100689	0.0101662	0.0165504	0.0100188	0.0109526	0.01	0.01	0.0870512	0.00902777	0.00660298	0.00610094	0.0069385	0.0121702	0.00734623	0.00877831	0.00942148	0.00859046	0.00945768	0.0110625	0.0109955	0.00865042	0.0109132
2145.24	0.0101703	0.0131499	0.00942475	0.00985565	0.029381	0.00659861	0.00899795	0.0196935	0.010405	0.0131593	0.0209378	0.0113654	0.00792501	0.01	0.01	0.0880407	0.00991738	0.00657978	0.0120164	0.00778828	0.00575718	0.00659671	0.00835915	0.00944056	0.00668029	0.0130195	0.0114937	0.0111788	0.00587786	0.0094523
2145.5	0.0104896	0.0105266	0.0121441	0.00663962	0.0329957	0.00911079	0.00777373	0.0232552	0.0100558	0.0131661	0.0230576	0.00938309	0.0087447	0.01	0.01	0.0894152	0.0133925	0.0104168	0.0140939	0.00814151	0.00603974	0.00794036	0.0111085	0.0115337	0.011503	0.0081474	0.0100478	0.0112366	0.0106608	0.00856759
2145.76	0.0106265	0.0114188	0.00845104	0.0119259	0.0429863	0.0105709	0.0119308	0.022181	0.0100558	0.0130418	0.0234611	0.0108093	0.0118343	0.01	0.01	0.0909967	0.00751502	0.0090553	0.00828357	0.00800967	0.0126625	0.0148906	0.00998483	0.00290683	0.00950597	0.0122222	0.00677087	0.0124612	0.0119852	0.00988954
2146.01	0.0105223	0.0100214	0.00941654	0.00922431	0.0423649	0.0122859	0.0111597	0.022021	0.0102467	0.00837897	0.0268131	0.00823426	0.0100219	0.01	0.01	0.0918135	0.00653744	0.0118597	0.0105663	0.00713693	0.0103063	0.00853909	0.0109544	0.0120947	0.00768694	0.0079223	0.0157682	0.00756625	0.00929614	0.0119553
2146.27	0.0100085	0.00924176	0.00954664	0.0109005	0.0478018	0.0126199	0.0114037	0.0233866	0.0100772	0.0112677	0.0313541	0.00974742	0.0133859	0.01	0.01	0.0938083	0.00580957	0.00797525	0.00851111	0.00921637	0.01652	0.0119395	0.0099276	0.00701079	0.0105634	0.012381	0.00887093	0.00885489	0.0110707	0.0103767
2146.53	0.010476	0.0100537	0.01517	0.0105245	0.0472905	0.0110027	0.00699857	0.022055	0.0101314	0.0125741	0.0290389	0.0106948	0.0089508	0.01	0.01	0.0959716	0.0123926	0.0117901	0.00815538	0.00763964	0.00759424	0.010294	0.0106466	0.0101927	0.008153	0.00997665	0.0131868	0.00730855	0.0128463	0.00873392
2146.78	0.00935388	0.00695709	0.00903468	0.0123066	0.0511704	0.0102716	0.00894548	0.0267963	0.010074	0.00882303	0.0365481	0.00677184	0.00761848	0.01	0.01	0.094725	0.0107312	0.0121945	0.0073516	0.00636095	0.00854233	0.0102544	0.0105809	0.0104634	0.0118231	0.00442234	0.00961699	0.0108267	0.0111347	0.0100804
2147.04	0.0102194	0.00939861	0.0108491	0.00839314	0.0603866	0.00832683	0.0100916	0.0270958	0.0100394	0.0124463	0.036892	0.00749508	0.00783209	0.01	0.01	0.0967529	0.00998739	0.00920354	0.00776246	0.00534876	0.00925418	0.00265058	0.00952399	0.0106521	0.00895004	0.0111847	0.00862548	0.011155	0.00819305	0.0102728
2147.3	0.0104737	0.0106797	0.012906	0.0128606	0.068656	0.0090064	0.0102129	0.027971	0.010184	0.0137297	0.0350483	0.00903576	0.00755337	0.01	0.01	0.0957337	0.0141754	0.00991775	0.00782284	0.0112947	0.0133061	0.0129916	0.0106264	0.0100223	0.00836449	0.0124537	0.010894	0.0123152	0.00814992	0.00975455
2147.55	0.0115104	0.00907983	0.00903521	0.012205	0.0765801	0.0130577	0.0116026	0.0267927	0.0102208	0.0108685	0.0339947	0.00999009	0.00928754	0.01	0.01	0.0955564	0.0107037	0.00871092	0.010835	0.0062496	0.0100384	0.0109352	0.0072175	0.00751673	0.013014	0.00715299	0.012303	0.00937225	0.00722658	0.00995561
2147.81	0.0105761	0.00851896	0.00951242	0.00834761	0.0811209	0.012009	0.00645909	0.0282112	0.0100198	0.0137351	0.0306627	0.00974984	0.0081672	0.01	0.01	0.0949789	0.0112529	0.0130145	0.00846546	0.0121373	0.00793139	0.00934478	0.00927725	0.00639622	0.0142044	0.010946	0.00884648	0.00976519	0.00918773	0.011264
2148.07	0.00951357	0.0164748	0.0119264	0.0134205	0.0852239	0.0107949	0.0128683	0.0294161	0.00998087	0.0115457	0.0319234	0.0109634	0.0131075	0.01	0.01	0.0951213	0.00986253	0.0106441	0.0139362	0.00633366	0.0104942	0.0105839	0.0110221	0.00996662	0.0157611	0.00797722	0.0117489	0.0121271	0.0129308	0.0119332
2148.33	0.0101916	0.010033	0.0103313	0.0123738	0.105172	0.00963661	0.0116905	0.0273211	0.0103666	0.0144027	0.0331552	0.0112549	0.00810246	0.01	0.01	0.0921215	0.00820077	0.0112077	0.0102284	0.00714428	0.0122886	0.00825999	0.00885331	0.00889302	0.0124266	0.00625339	0.00964245	0.0110513	0.0099872	0.00854272
2148.59	0.0104175	0.00886046	0.0102719	0.00676117	0.113553	0.00800528	0.0111759	0.0225663	0.00991904	0.0141132	0.0331627	0.00827014	0.0116999	0.01	0.01	0.09164	0.0107175	0.0111297	0.00905204	0.0108485	0.00984619	0.00944042	0.0115473	0.0108876	0.00616247	0.00818561	0.00930724	0.0108142	0.00748479	0.00791969
2148.85	0.0100365	0.0104651	0.0112486	0.00772331	0.118273	0.0102485	0.012215	0.0264198	0.0100931	0.0103266	0.0344001	0.0106721	0.0128982	0.01	0.01	0.0906014	0.00805959	0.00940536	0.00849825	0.00659914	0.011274	0.00617768	0.00662982	0.00531123	0.0106252	0.00646957	0.00884966	0.0085128	0.00932214	0.0122443
2149.1	0.0100281	0.00862917	0.00949028	0.0120325	0.115878	0.00750544	0.011067	0.0253207	0.0102191	0.0125766	0.0329347	0.00844628	0.0103933	0.01	0.01	0.0872014	0.00978497	0.0100485	0.00822142	0.0114023	0.0126538	0.00868641	0.0122166	0.00923167	0.0112174	0.00960832	0.0134173	0.00914027	0.00825649	0.0118441
2149.36	0.0101837	0.0127719	0.0118665	0.0103069	0.106522	0.0075241	0.0102227	0.0236804	0.0101071	0.0116257	0.0300575	0.00875313	0.00933884	0.01	0.01	0.0858842	0.0111391	0.0114358	0.0103266	0.0100668	0.00919832	0.00972356	0.00851377	0.0115282	0.013549	0.0077671	0.0084325	0.0108053	0.0118582	0.009695
2149.62	0.0104176	0.0131217	0.0124813	0.0113948	0.0908145	0.0149602	0.011218	0.0235996	0.00990117	0.0131206	0.0270309	0.00987645	0.0105141	0.01	0.01	0.0826044	0.0125118	0.0115968	0.00741373	0.00827283	0.00973157	0.00926133	0.00946813	0.0101964	0.0127614	0.00655545	0.00986553	0.0104829	0.00631837	0.00686768
2149.88	0.0101572	0.00829731	0.0100262	0.0115469	0.0773234	0.00860842	0.0100703	0.0213839	0.00980839	0.0122215	0.0309106	0.011785	0.0132427	0.01	0.01	0.0805279	0.00909397	0.00991035	0.0134651	0.0101955	0.0103945	0.0097497	0.0109719	0.0104014	0.00698916	0.0108905	0.0101492	0.00855586	0.00910235	0.00811973
2150.14	0.0096577	0.0122411	0.00710687	0.00984534	0.0713703	0.00867858	0.011336	0.0207471	0.00980161	0.0120458	0.0244796	0.0111546	0.0082208	0.01	0.01	0.0769391	0.00928375	0.00968691	0.01076	0.00905578	0.00850435	0.0102408	0.00797596	0.010116	0.00828733	0.00898691	0.00794031	0.0118466	0.00961757	0.00814558
2150.4	0.0102198	0.010135	0.0125353	0.0126114	0.0616545	0.00913503	0.0103121	0.0179811	0.0100591	0.0133754	0.0288037	0.00972888	0.00869523	0.01	0.01	0.0760034	0.00921161	0.00844532	0.0101537	0.012025	0.0106152	0.00914252	0.00839094	0.0123433	0.0112577	0.00672751	0.0103881	0.00661664	0.00836528	0.0097079
2150.66	0.0107253	0.00845779	0.0110705	0.00682814	0.0517168	0.011816	0.00879673	0.0194821	0.0101718	0.0117063	0.0226811	0.0085978	0.0119369	0.01	0.01	0.0715471	0.0105838	0.00969404	0.00855051	0.00816282	0.010744	0.00826356	0.0085006	0.0117405	0.0110061	0.00582557	0.00773189	0.00902067	0.00957599	0.00838274
2150.92	0.0107122	0.00674594	0.0132929	0.00870697	0.0509911	0.00870894	0.00962793	0.0155607	0.0099865	0.013737	0.0212237	0.010054	0.0111058	0.01	0.01	0.0687304	0.0132352	0.0111805	0.0114024	0.0141269	0.0118101	0.0112214	0.010872	0.0120049	0.0106634	0.0120526	0.0122074	0.0111219	0.00652059	0.01017
2151.19	0.0107137	0.00905625	0.0093424	0.0111677	0.0401478	0.0106169	0.00818424	0.0176082	0.0100862	0.00918987	0.0233928	0.0107592	0.010475	0.01	0.01	0.0646339	0.008429	0.00985742	0.0129619	0.0109539	0.0115743	0.00558573	0.00840083	0.0113053	0.00920118	0.0109724	0.00894302	0.00731032	0.0105579	0.0113359
2151.45	0.0101112	0.00886195	0.0101037	0.00959614	0.0305212	0.008765	0.00963359	0.0148481	0.0102595	0.0094285	0.0185326	0.0120968	0.0106855	0.01	0.01	0.0624126	0.00929622	0.0100296	0.0106144	0.0114328	0.00792792	0.0123329	0.00755714	0.0092576	0.00708149	0.0101271	0.0102569	0.010631	0.00879594	0.00744116
2151.71	0.010071	0.00960968	0.0106121	0.00887367	0.0261925	0.0121641	0.00583434	0.014956	0.0101997	0.00784857	0.0214895	0.00870595	0.0111417	0.01	0.01	0.0590207	0.00974351	0.00825959	0.00905516	0.0182419	0.0148876	0.0132368	0.00977477	0.0105245	0.010343	0.00784828	0.011732	0.0106609	0.0100754	0.00995624
2151.97	0.0100728	0.0106887	0.0130707	0.0100184	0.0271946	0.0080348	0.00810591	0.0164255	0.00995702	0.0125478	0.0204641	0.0114678	0.0113928	0.01	0.01	0.0579965	0.0114632	0.00799882	0.0169079	0.0206992	0.00835926	0.00915412	0.0101482	0.00759031	0.0110589	0.00628072	0.0126591	0.0107734	0.0152677	0.00900326
2152.23	0.010286	0.0086038	0.00882691	0.0106325	0.0271768	0.0118957	0.00878736	0.018444	0.00989046	0.0102654	0.0203379	0.0110789	0.0112554	0.01	0.01	0.0561348	0.0105345	0.0101117	0.0177353	0.0226444	0.00746247	0.00678387	0.00755565	0.0110917	0.0113738	0.0104907	0.0103204	0.00968388	0.0105044	0.00820201
2152.49	0.0106472	0.00902366	0.0138984	0.013428	0.0199861	0.00988969	0.00794426	0.012138	0.00978082	0.00704016	0.0151803	0.0125982	0.0117655	0.01	0.01	0.0522933	0.00907533	0.0119158	0.0187496	0.022173	0.00965171	0.0098795	0.0130243	0.0137619	0.0107122	0.0124425	0.0111668	0.0106228	0.0082842	0.0116141
2152.76	0.00989162	0.00997178	0.00946603	0.0122972	0.0167481	0.00954899	0.00871648	0.0136841	0.0101891	0.00925199	0.0172587	0.00944575	0.00743449	0.01	0.01	0.0501803	0.00923536	0.0118189	0.0230209	0.023946	0.0106204	0.00627154	0.0124376	0.0101891	0.0109344	0.013509	0.0102528	0.00992474	0.0144422	0.00997859
2153.02	0.0106338	0.00760607	0.0109331	0.011567	0.0167982	0.00816493	0.00973795	0.0158967	0.0100528	0.00907961	0.0134252	0.00999833	0.00944134	0.01	0.01	0.04915	0.0102204	0.0132506	0.0120728	0.0225059	0.0115442	0.0101393	0.0130506	0.00980153	0.00830345	0.0100725	0.00837118	0.0138627	0.0080047	0.00888464
2153.28	0.00948443	0.010427	0.00753635	0.0105759	0.0182222	0.0109498	0.00491711	0.0131882	0.0102398	0.0113047	0.0141455	0.0116345	0.00786293	0.01	0.01	0.0473668	0.00887401	0.0100896	0.016085	0.0197772	0.0130188	0.00700639	0.0100328	0.0138398	0.0116355	0.00858408	0.00844447	0.00840588	0.0113817	0.0087694
2153.54	0.0107307	0.00970267	0.011196	0.0127111	0.0186476	0.00594111	0.00837422	0.0109922	0.0100462	0.0125183	0.0136595	0.0104677	0.0125161	0.01	0.01	0.0447721	0.00814103	0.0114452	0.0166395	0.021686	0.0134015	0.0137889	0.0109812	0.0112115	0.00847915	0.00805495	0.00932653	0.011445	0.0122511	0.0115585
2153.81	0.0104427	0.0096694	0.00859903	0.010985	0.0152586	0.0105812	0.0103627	0.0112108	0.0100717	0.0115093	0.0128712	0.00802344	0.0107319	0.01	0.01	0.0405507	0.00941812	0.0118119	0.0149021	0.0159717	0.0103925	0.0115118	0.00817067	0.0112939	0.0101412	0.0113634	0.0103495	0.0109927	0.0114217	0.0116812
2154.07	0.0106186	0.00969244	0.00980517	0.00799614	0.0153983	0.0113494	0.0141103	0.0137972	0.00995613	0.0117871	0.012042	0.0138012	0.0109019	0.01	0.01	0.0401727	0.0104705	0.0119803	0.012653	0.0158826	0.0116371	0.00790302	0.0104635	0.00646804	0.0102375	0.00835195	0.00955102	0.00959584	0.00873373	0.00926464
2154.33	0.0101877	0.0115472	0.0125104	0.0125218	0.0133985	0.00742549	0.00765581	0.012067	0.00988782	0.0126656	0.0129783	0.01085	0.0114929	0.01	0.01	0.0411423	0.0101577	0.0104537	0.0163381	0.0146384	0.0109301	0.00776963	0.0076853	0.0118382	0.0121299	0.00979081	0.0112663	0.00985172	0.00963515	0.0117078
2154.6	0.00964745	0.00966212	0.00560419	0.00896902	0.0128979	0.0127754	0.00863242	0.0124793	0.010231	0.00605143	0.0119169	0.00741907	0.00719512	0.01	0.01	0.0369925	0.0121086	0.00935832	0.0130152	0.0158201	0.0103833	0.00806801	0.0105249	0.0118627	0.00693871	0.0158902	0.0098362	0.0110903	0.0114517	0.0107002
2154.86	0.00999495	0.0088694	0.0102827	0.00877015	0.012391	0.010543	0.00937356	0.0108959	0.00996272	0.00897415	0.0136299	0.008542	0.01273	0.01	0.01	0.036506	0.00719559	0.0109549	0.0136952	0.0133419	0.0129714	0.0119594	0.00940972	0.0110272	0.00786219	0.00809176	0.00734781	0.0081881	0.0149452	0.0109135
2155.13	0.00972314	0.0129365	0.0114012	0.00949552	0.0151499	0.0090376	0.00848249	0.0116657	0.00999531	0.0116902	0.0111983	0.0088015	0.0112309	0.01	0.01	0.0350788	0.00680018	0.0112353	0.0134771	0.0120678	0.00970259	0.0121415	0.00813935	0.0137602	0.0131636	0.00915123	0.010669	0.0105198	0.0103262	0.0092437
2155.39	0.0101399	0.00926348	0.0098713	0.00975083	0.0144002	0.0110847	0.0117636	0.0111022	0.00999704	0.0113704	0.0114234	0.0103905	0.0149415	0.01	0.01	0.0328027	0.00925717	0.00941608	0.0117851	0.014374	0.0113445	0.00928494	0.0144281	0.0135804	0.0126062	0.0111641	0.00616723	0.00907431	0.00978582	0.011771
2155.66	0.0096415	0.00997327	0.00727623	0.0110666	0.0126297	0.00964342	0.0109902	0.00978996	0.00999776	0.0114472	0.014426	0.0102355	0.0125572	0.01	0.01	0.0331105	0.00595582	0.00755453	0.0131668	0.0118337	0.00873965	0.00663263	0.0121116	0.013205	0.0136184	0.00943216	0.011251	0.0140587	0.012542	0.0107881
2155.92	0.0102503	0.00643235	0.00745937	0.012387	0.0141131	0.0112488	0.00875403	0.0106691	0.00982886	0.00902105	0.0131012	0.00799053	0.00978124	0.01	0.01	0.0324871	0.0121787	0.0120431	0.0130067	0.010706	0.0102045	0.00957531	0.00732134	0.0107321	0.0110525	0.00933766	0.0124824	0.00808157	0.0114862	0.0132509
2156.19	0.00988175	0.0113862	0.010307	0.00729899	0.0125979	0.00975443	0.0125595	0.0124004	0.00976474	0.0110331	0.0120702	0.0142306	0.00783814	0.01	0.01	0.0305588	0.0112319	0.00954585	0.00877913	0.0128378	0.0110995	0.00412765	0.00991574	0.0114904	0.0137508	0.0068976	0.0120918	0.00762593	0.00980029	0.0107368
2156.45	0.0111494	0.0125926	0.00860849	0.00985524	0.0103102	0.00615116	0.00957639	0.00863007	0.0102992	0.00909899	0.0100623	0.00936928	0.00904979	0.01	0.01	0.0293794	0.0117545	0.0122608	0.0103866	0.0106016	0.00982826	0.0105994	0.0129477	0.00875362	0.01013	0.0152928	0.0100617	0.00648566	0.0121886	0.0100342
2156.72	0.00981378	0.0120857	0.010269	0.00941413	0.0103401	0.00882384	0.0054243	0.0104834	0.00999936	0.0105189	0.0106967	0.0105815	0.0141388	0.01	0.01	0.0263205	0.0124499	0.0112987	0.0137813	0.0137844	0.0121774	0.0114008	0.00910134	0.00903896	0.00811184	0.00871555	0.00850334	0.00672565	0.0123716	0.0118897
2156.98	0.0106221	0.0102499	0.00988315	0.0096261	0.0135228	0.00699776	0.00781604	0.0127079	0.0100374	0.00954724	0.0111576	0.0105922	0.00738285	0.0124706	0.015321	0.0263494	0.0102623	0.0108044	0.011817	0.0089174	0.00912794	0.0105099	0.0141668	0.00724752	0.0104923	0.00815878	0.00886109	0.0158942	0.0122865	0.0116988
2157.25	0.0109331	0.0103692	0.0135932	0.00997716	0.0125614	0.00908094	0.00997926	0.00813059	0.0101221	0.00835976	0.0143894	0.007692	0.0107891	0.0107596	0.00731313	0.0262753	0.0150609	0.0113622	0.0145054	0.0115423	0.00884924	0.0137262	0.00976318	0.011491	0.010757	0.0136809	0.0108515	0.0115584	0.0119475	0.0125664
2157.52	0.0101889	0.0114805	0.0105843	0.0114524	0.010941	0.00969502	0.010746	0.0130478	0.0101275	0.0115374	0.00931238	0.0106005	0.00753315	0.0109713	0.00832356	0.0267178	0.0126175	0.00966111	0.00919782	0.0135143	0.0107439	0.0131806	0.0123652	0.00874654	0.0136659	0.0112897	0.00879791	0.00626433	0.00902282	0.00835022
2157.78	0.0103667	0.0121364	0.0118113	0.00965145	0.00821377	0.00847254	0.0118543	0.00851241	0.0102288	0.00882401	0.0131948	0.0121182	0.0108717	0.0128401	0.00715157	0.0238234	0.00987389	0.00988435	0.011905	0.0117858	0.00949211	0.0102923	0.00694717	0.00964602	0.00688183	0.0093335	0.00671567	0.0106164	0.0122442	0.0138793
2158.05	0.0106234	0.00714334	0.0105061	0.0141127	0.012752	0.0102264	0.0119392	0.0107078	0.0101641	0.0068798	0.00918904	0.00987295	0.00960549	0.0134128	0.0078722	0.0233583	0.00760905	0.0103848	0.0099676	0.0105024	0.0138007	0.00843008	0.00915158	0.0103447	0.0115869	0.0128744	0.0123062	0.0111098	0.00630794	0.0134069
2158.32	0.010492	0.00746216	0.00922006	0.0100579	0.0131055	0.00847229	0.0103748	0.00985691	0.00977723	0.00981636	0.0114871	0.0105572	0.00697136	0.0096087	0.00584732	0.0237337	0.00931896	0.0109529	0.0104568	0.0114144	0.00955796	0.0106239	0.0150881	0.0088593	0.00980094	0.0126436	0.0119013	0.010656	0.00908632	0.0128523
2158.59	0.01031	0.0145255	0.00953424	0.0107612	0.0144382	0.00791396	0.00899218	0.0124907	0.0102946	0.0100794	0.00674736	0.00908075	0.0102371	0.0104295	0.0094756	0.0244738	0.00873799	0.0112358	0.0128478	0.0132345	0.00743968	0.0165701	0.00977575	0.010196	0.0080243	0.0125989	0.00878929	0.0100459	0.0100971	0.00639392
2158.85	0.0101054	0.00808764	0.00803158	0.0109962	0.0101579	0.00970118	0.0108032	0.0115477	0.00996177	0.00785578	0.00756274	0.00933188	0.00714737	0.00936047	0.00786902	0.0208351	0.0100006	0.00988447	0.00971297	0.0147724	0.0115925	0.0113722	0.00932609	0.01034	0.0114033	0.0104185	0.0097225	0.00990474	0.0108145	0.00728673
2159.12	0.00969881	0.0110051	0.0123087	0.0102169	0.0108757	0.0127446	0.0101697	0.0122167	0.00990437	0.0115396	0.00893818	0.0102161	0.00847234	0.00709195	0.00804422	0.0218035	0.013352	0.0111323	0.00824738	0.0164893	0.013913	0.0114789	0.00887926	0.00773118	0.00931959	0.00592382	0.0105171	0.0113133	0.00968797	0.0117015
2159.39	0.0107304	0.0100138	0.00956938	0.0110793	0.010846	0.00823632	0.0128696	0.00868765	0.0099824	0.0103167	0.0105553	0.0066967	0.00833496	0.0128993	0.0105926	0.0205406	0.00895492	0.0117988	0.00791068	0.0142986	0.0127476	0.00968255	0.0133066	0.0114029	0.0104688	0.0130484	0.00909242	0.0106776	0.0133144	0.00983367
2159.66	0.00958579	0.0085473	0.00983753	0.00750437	0.0131118	0.00658728	0.00785309	0.0103034	0.0100319	0.00609399	0.0164972	0.0122473	0.00917467	0.0149353	0.0159971	0.021476	0.0136375	0.0102625	0.0103445	0.0114467	0.00748152	0.0112225	0.0106084	0.0082408	0.0146993	0.0118114	0.00811068	0.0115093	0.0114358	0.00716646
2159.93	0.0104463	0.0112062	0.00949244	0.010378	0.0109024	0.00842055	0.00788419	0.0101424	0.00984848	0.0105199	0.0111557	0.0101368	0.00972942	0.016817	0.00569557	0.0198864	0.0137958	0.00769622	0.0122583	0.0137811	0.0106912	0.0109941	0.0117424	0.0106377	0.00586765	0.0125544	0.00865336	0.00757789	0.0110142	0.0114191
2160.2	0.00988165	0.0132999	0.00619914	0.00958923	0.0105638	0.0103189	0.00687971	0.0116318	0.00987424	0.011539	0.0117972	0.0110903	0.0106897	0.0113145	0.0102136	0.0201076	0.00980037	0.00891776	0.0111509	0.0128133	0.00767936	0.0129442	0.0114071	0.0100086	0.0139667	0.00954389	0.011776	0.0075394	0.0120193	0.0107515
2160.46	0.00900409	0.0101068	0.0102421	0.00727305	0.0106211	0.0128171	0.0117813	0.0107459	0.0098541	0.0113377	0.00768517	0.0115675	0.0124704	0.0133813	0.0117452	0.0166794	0.00826958	0.0111284	0.0124204	0.0143241	0.00800809	0.0103848	0.0119575	0.0104014	0.00901691	0.0136341	0.0106692	0.0123234	0.0110535	0.0142119
2160.73	0.00982511	0.011039	0.0108794	0.00838973	0.00819025	0.00939478	0.00895094	0.00792734	0.0101196	0.0103478	0.00957066	0.00997954	0.0079154	0.0136655	0.0117088	0.0180855	0.00848246	0.00926924	0.00947228	0.0110718	0.00715823	0.0105918	0.010483	0.00838995	0.00694102	0.0111969	0.0137586	0.00838761	0.0111954	0.010659
2161	0.010683	0.0124137	0.00968774	0.0113831	0.00807484	0.00867494	0.00759219	0.0123512	0.00987653	0.0122421	0.0129301	0.00875026	0.008273	0.0119161	0.0120898	0.0208974	0.0107282	0.0101541	0.0109028	0.0132102	0.00931082	0.0088183	0.0140546	0.0106096	0.0121394	0.0148966	0.0136798	0.00910734	0.00775708	0.00726674
2161.27	0.00981835	0.00547936	0.00832392	0.0072248	0.0110608	0.0102215	0.0107101	0.0116605	0.00991017	0.0108525	0.00886351	0.00509194	0.00788277	0.0117226	0.00973383	0.017665	0.0103892	0.0129834	0.0116316	0.0132925	0.00637052	0.012657	0.0144283	0.00905805	0.00871541	0.00985471	0.0115754	0.00845255	0.0119456	0.00913656
2161.54	0.0112069	0.0101271	0.0103581	0.00798078	0.00896943	0.0117996	0.0103359	0.0087891	0.0100363	0.0080897	0.0124926	0.00729036	0.0129885	0.0162066	0.0145049	0.0180308	0.00980673	0.012889	0.0162534	0.00878665	0.014303	0.0103275	0.0138195	0.0102067	0.0105184	0.0104136	0.0105008	0.00873515	0.00916975	0.0103306
2161.81	0.0094287	0.00847377	0.0102074	0.00907531	0.00928366	0.00931802	0.010217	0.00832793	0.010126	0.00733556	0.00928359	0.00845172	0.0111429	0.0128919	0.0160397	0.0177415	0.00989276	0.0112399	0.0106823	0.0175487	0.00904316	0.0115069	0.00817698	0.0113218	0.0102644	0.00951379	0.0104012	0.0081571	0.00713663	0.0103627
2162.08	0.00978891	0.00848046	0.00912321	0.00764776	0.0131071	0.0104315	0.0102291	0.0118912	0.0101589	0.0109507	0.00911583	0.00789171	0.00952552	0.0137831	0.0132982	0.0169498	0.00963709	0.0115703	0.010656	0.00851295	0.00958861	0.0126284	0.0108787	0.0102748	0.0109637	0.0103705	0.0102227	0.0110149	0.00983545	0.0112462
2162.36	0.00983668	0.00855592	0.0130962	0.0123163	0.00864088	0.00962228	0.0115576	0.00687705	0.010001	0.00721393	0.0071791	0.00883191	0.00822442	0.0137942	0.0110508	0.0162273	0.0086606	0.0106766	0.0115024	0.00930006	0.00965276	0.0144957	0.00810282	0.0101435	0.00884427	0.0114102	0.00999588	0.00940166	0.0153825	0.0153446
2162.63	0.0100059	0.0103263	0.0116249	0.0129099	0.012027	0.00907253	0.0117662	0.0069438	0.0104861	0.0109663	0.00942804	0.0117383	0.00988379	0.016553	0.00897563	0.0145114	0.00882379	0.00660359	0.0112707	0.011554	0.0096797	0.0121154	0.00945607	0.0129457	0.0114737	0.0087454	0.00694255	0.0115939	0.0121649	0.0102476
2162.9	0.00947741	0.00725918	0.00952537	0.00694709	0.0112475	0.0116113	0.0106191	0.0114432	0.0100655	0.00874351	0.0101062	0.00742453	0.007468	0.0113449	0.00995416	0.0151852	0.0103979	0.00916911	0.0151475	0.0101965	0.0126306	0.0119481	0.0133627	0.00723961	0.0102269	0.00988898	0.0113625	0.00917823	0.00965484	0.0154209
2163.17	0.0101289	0.0101145	0.013742	0.0117051	0.0120668	0.00811164	0.00896048	0.00875885	0.0103852	0.0122009	0.010272	0.0107029	0.0109333	0.015233	0.0147354	0.0150062	0.00825652	0.0106337	0.0104661	0.0114993	0.0107067	0.0117293	0.00999073	0.00955437	0.0128539	0.00667876	0.0113405	0.0122906	0.0107584	0.01438
2163.44	0.0101087	0.0061524	0.0140572	0.00817385	0.012136	0.00804118	0.00835095	0.0103206	0.00973447	0.0130808	0.0102494	0.00951694	0.00634559	0.0121147	0.0125771	0.0166012	0.00860753	0.00756154	0.0130766	0.0137377	0.00963731	0.0108981	0.0100502	0.0108785	0.00790555	0.01112	0.0125128	0.0105941	0.0155494	0.0115537
2163.71	0.00913161	0.0116288	0.0101416	0.0123739	0.0117497	0.00857683	0.0100487	0.011503	0.00982551	0.00966635	0.00920253	0.0148913	0.00689143	0.0127557	0.00807753	0.0153421	0.0129774	0.0126101	0.0121157	0.0113475	0.0121842	0.0112608	0.0123457	0.00900389	0.0102881	0.0126092	0.0108949	0.00788825	0.0108451	0.00927779
2163.99	0.0105235	0.00976231	0.0133913	0.00983982	0.0144957	0.0102788	0.0136136	0.0070732	0.00980414	0.00603789	0.00997218	0.00787727	0.00778599	0.0125655	0.0142886	0.0146364	0.0108748	0.00821973	0.0116287	0.0125106	0.0113985	0.010509	0.0154157	0.00881293	0.0110588	0.0118006	0.0095812	0.0112623	0.00920535	0.0101801
2164.26	0.010455	0.01076	0.00991256	0.00643423	0.00778541	0.0102056	0.0102867	0.013082	0.0102294	0.0112962	0.00879553	0.00568635	0.0115981	0.0132237	0.0102328	0.0142379	0.0137636	0.0100737	0.0124639	0.01126	0.0110954	0.0142008	0.0101286	0.00775283	0.00947642	0.00720266	0.00950631	0.00765603	0.0123334	0.0142896
2164.53	0.010463	0.0106792	0.00778425	0.0143471	0.0117537	0.00898732	0.0118065	0.00991488	0.0101011	0.0109083	0.00466937	0.00858294	0.00974543	0.0128452	0.0136535	0.0144542	0.0135753	0.0104341	0.0130132	0.0131824	0.0081839	0.0119128	0.0153883	0.012201	0.0107511	0.0112344	0.0106101	0.0117198	0.0149483	0.0135856
2164.8	0.00998243	0.00705593	0.0114646	0.01239	0.0108453	0.00832326	0.0105127	0.0129771	0.0103879	0.0136712	0.011828	0.0123905	0.00976143	0.0132417	0.0103168	0.0143875	0.010054	0.0108992	0.0120008	0.0103527	0.0112236	0.0146478	0.00940306	0.00986809	0.0116695	0.0073915	0.00778402	0.00795987	0.0122839	0.0123739
2165.08	0.0100474	0.0113156	0.00818169	0.0113053	0.0119392	0.00693246	0.00833347	0.0093051	0.010137	0.0118658	0.00938677	0.0133971	0.0105699	0.0158486	0.0132966	0.0114868	0.0117028	0.0108361	0.0115171	0.0172042	0.00810421	0.013341	0.00957452	0.0139995	0.0123775	0.00805975	0.0109483	0.0133656	0.014334	0.0105153
2165.35	0.0107244	0.0125595	0.0141888	0.0101698	0.0129252	0.0108312	0.0101126	0.010787	0.0102238	0.0132902	0.00840194	0.0121191	0.0107019	0.0147504	0.00935628	0.014848	0.00881687	0.0131725	0.0126248	0.0141998	0.00874351	0.01437	0.0127208	0.0101376	0.0095618	0.0138265	0.0088565	0.0123518	0.0133598	0.0140357
2165.62	0.0107821	0.0099775	0.00797933	0.0108535	0.011585	0.0103655	0.00687288	0.00980208	0.0101278	0.00977697	0.0131105	0.00940971	0.00780824	0.0180955	0.0143172	0.0145908	0.011243	0.0108136	0.00931062	0.0145929	0.011358	0.0141742	0.0139191	0.0112247	0.00990028	0.00789976	0.0129515	0.00967617	0.0151974	0.0186666
2165.9	0.0106043	0.0119766	0.00816825	0.013815	0.0110198	0.00987263	0.00922317	0.0103235	0.0101675	0.0103092	0.00933733	0.00787331	0.00927657	0.0152854	0.0111204	0.0147544	0.00853401	0.0126197	0.0146558	0.0139555	0.0149193	0.0179519	0.0141914	0.0120355	0.0120927	0.00936039	0.010129	0.0162696	0.0146563	0.017852
2166.17	0.0105451	0.00879812	0.00888555	0.0130676	0.00950207	0.0127043	0.0112715	0.00896226	0.00998534	0.0108048	0.00989532	0.0085554	0.00888449	0.0121937	0.0122796	0.0134808	0.0076939	0.0111047	0.0104938	0.0121737	0.00989465	0.0182665	0.0164385	0.0116403	0.0138643	0.0089538	0.00953595	0.00667446	0.0140458	0.0227328
2166.45	0.010946	0.0132409	0.00511065	0.00990178	0.012348	0.00632725	0.00955013	0.0116831	0.00996325	0.0141998	0.0100522	0.0101125	0.0114305	0.0168226	0.015992	0.0138544	0.00671657	0.0118416	0.0126932	0.0117449	0.0146808	0.0167755	0.0143291	0.0144043	0.00815587	0.0118687	0.00973821	0.00898091	0.0153226	0.0172794
2166.72	0.0106078	0.00625308	0.0113201	0.0113811	0.0121743	0.0111909	0.00914504	0.0113126	0.0101508	0.00958056	0.0120896	0.0089452	0.00947722	0.0103111	0.012563	0.0141436	0.011574	0.0128112	0.0103799	0.0100215	0.00895009	0.013112	0.0169513	0.00995958	0.012306	0.0107699	0.0118747	0.00926589	0.0195111	0.0206728
2167	0.0100333	0.0129971	0.00962606	0.00905249	0.00773054	0.0144287	0.00922855	0.0129166	0.010067	0.00943013	0.0063878	0.0124725	0.00763152	0.0188538	0.015546	0.0135198	0.0108346	0.00976053	0.0117802	0.0133823	0.012152	0.0184305	0.0178676	0.0147035	0.012335	0.00415955	0.00832866	0.009803	0.0186477	0.0169756
2167.27	0.0105173	0.0117369	0.0141427	0.011858	0.0135463	0.0109279	0.00758734	0.0105652	0.0104638	0.0079429	0.0125863	0.0135771	0.00656036	0.0161279	0.0114319	0.0128587	0.0140961	0.0111453	0.00859706	0.0100623	0.0115276	0.0162224	0.0181317	0.0147084	0.0124357	0.0122005	0.0103237	0.00908865	0.0221108	0.0176093
2167.55	0.00997138	0.00779599	0.0107605	0.00579103	0.0099635	0.00894008	0.00920313	0.0100229	0.0102629	0.0119453	0.0107208	0.012905	0.0114475	0.0171021	0.0113335	0.0115183	0.00991627	0.0120946	0.0134299	0.0154214	0.0117941	0.0174747	0.0135677	0.0126777	0.0120855	0.011049	0.0138731	0.0131169	0.0262974	0.023136
2167.82	0.01016	0.00860832	0.00938998	0.0117448	0.0072113	0.00937911	0.00890759	0.00786119	0.0101469	0.0116432	0.0118465	0.00848585	0.00672852	0.0143978	0.0133962	0.0122281	0.00927703	0.00938284	0.01158	0.0116527	0.00893885	0.0194636	0.0165437	0.0103618	0.0135299	0.00702699	0.0138281	0.0119127	0.0239584	0.0221398
2168.1	0.00996452	0.0099066	0.00753671	0.00835236	0.011281	0.00775919	0.0116667	0.0107008	0.0102378	0.010941	0.0144091	0.0120408	0.00712124	0.0209709	0.0137303	0.0122605	0.0119302	0.0143685	0.00696194	0.0152838	0.00918897	0.0188554	0.0112344	0.0128275	0.0171426	0.00895823	0.0126922	0.0109745	0.034074	0.0238116
2168.38	0.00967535	0.00838021	0.0100066	0.00779179	0.0143768	0.00878397	0.00985582	0.00750472	0.00993485	0.00674138	0.0104823	0.00433949	0.0142756	0.0167563	0.0168253	0.013252	0.0100413	0.0105832	0.0100398	0.015164	0.00849486	0.0220971	0.0180098	0.0132894	0.0157505	0.0105809	0.00659561	0.0102314	0.032832	0.0205108
2168.65	0.0111021	0.0126703	0.00760767	0.00617045	0.0109914	0.00833449	0.00805673	0.00698147	0.00994861	0.0091086	0.0114464	0.0132145	0.00964342	0.0200988	0.012909	0.0139634	0.00893135	0.0097082	0.00939299	0.0114107	0.0104866	0.0157731	0.0158225	0.0104964	0.0176508	0.0101942	0.0110532	0.0145416	0.0320166	0.0213263
2168.93	0.0100922	0.0102986	0.0122936	0.00598695	0.00941703	0.00866127	0.0119403	0.0100655	0.00984691	0.00912082	0.0125409	0.0100689	0.0119881	0.0201682	0.017214	0.0131158	0.00976403	0.0124729	0.0136026	0.0113646	0.00750487	0.0232036	0.0222534	0.0124683	0.0125782	0.0127055	0.012474	0.0118427	0.0362151	0.0239802
2169.21	0.0100087	0.0142433	0.0100552	0.0114537	0.0142454	0.0101963	0.0109987	0.00647639	0.00985805	0.00840668	0.0143738	0.00782332	0.00818377	0.0219895	0.0152162	0.0128329	0.0113461	0.0100399	0.0117629	0.0125922	0.013532	0.0161798	0.0214215	0.0155139	0.0142345	0.00547928	0.0106483	0.00893618	0.0404352	0.0229284
2169.48	0.0109439	0.0101057	0.00999533	0.00864831	0.00872351	0.0103464	0.0123823	0.0086742	0.0100052	0.0087359	0.00976649	0.00823999	0.0143404	0.0205654	0.00937208	0.0127305	0.0120864	0.0102953	0.012147	0.0146658	0.0104413	0.0197422	0.0175501	0.0189457	0.0119453	0.0138567	0.0156275	0.0114576	0.0411462	0.024099
2169.76	0.00927767	0.00764538	0.0100427	0.0135015	0.00751761	0.0117697	0.0119311	0.00686273	0.0102092	0.00713978	0.00938789	0.0082119	0.00990699	0.0158647	0.0114116	0.0105806	0.00854904	0.0106281	0.0104748	0.0125366	0.0115473	0.0229355	0.0186473	0.0111648	0.0115966	0.0132903	0.0146126	0.0141632	0.0377094	0.0217848
2170.04	0.010232	0.0100052	0.0106943	0.00824341	0.0113091	0.0100636	0.00966855	0.0107978	0.0100429	0.00847052	0.0104842	0.0102404	0.00863657	0.0193443	0.0126262	0.0131065	0.0125113	0.0118944	0.0120522	0.0149542	0.0109467	0.0210233	0.0166376	0.0122029	0.0123694	0.0109797	0.00732641	0.0120172	0.0271338	0.0267298
2170.32	0.00993711	0.00783709	0.0134299	0.0099467	0.0097309	0.00984007	0.0093601	0.00882603	0.0100995	0.0084977	0.01188	0.00991953	0.00988783	0.014487	0.0184142	0.0121447	0.0116178	0.0121654	0.0141489	0.0154011	0.00862259	0.0160934	0.0154455	0.0128903	0.0133023	0.0122194	0.00902163	0.0111226	0.0304424	0.0208117
2170.59	0.0101333	0.00935314	0.0103672	0.0108094	0.00490681	0.0104739	0.00933685	0.0126356	0.00995709	0.0079916	0.00992817	0.00753813	0.0118686	0.0189535	0.0114941	0.011124	0.00689016	0.0148224	0.00954475	0.0105826	0.00754311	0.02035	0.0186389	0.0111926	0.0133124	0.0128821	0.00746889	0.012664	0.0256087	0.0201823
2170.87	0.0091974	0.00829824	0.00929339	0.011087	0.0123623	0.00937145	0.0127662	0.0124121	0.0101719	0.00834901	0.00939638	0.0104511	0.0086103	0.0199017	0.0114193	0.0121673	0.00883356	0.0110926	0.0117802	0.0110614	0.00920187	0.0145958	0.0129907	0.0173894	0.00979584	0.0093704	0.00933141	0.0108633	0.0255443	0.0170477
2171.15	0.00979113	0.00659613	0.00966659	0.0138277	0.012162	0.0138628	0.0114189	0.0124243	0.0105734	0.0129116	0.00861916	0.0110852	0.0109254	0.0197438	0.01346	0.0113517	0.00951766	0.0105956	0.0128139	0.0118975	0.00785183	0.0187981	0.0135595	0.014103	0.0100208	0.00993097	0.0062644	0.0114714	0.0244357	0.0141366
2171.43	0.010462	0.00517076	0.00587352	0.0106813	0.00890995	0.0129076	0.0134788	0.00758457	0.00988036	0.0128437	0.012075	0.0132	0.00970098	0.0161811	0.0175556	0.0126247	0.00771111	0.0110584	0.0123448	0.0153213	0.0127227	0.0138264	0.0147099	0.0151538	0.0137832	0.0119946	0.00376103	0.00730947	0.0197631	0.0171268
2171.71	0.0103391	0.00710078	0.0122018	0.0121136	0.00789866	0.00814514	0.00967788	0.00795605	0.0099329	0.00872023	0.00660263	0.00655551	0.0132739	0.018863	0.0149419	0.0102632	0.00835569	0.00989318	0.0124402	0.0133834	0.00814021	0.0138002	0.0122814	0.0123599	0.0134874	0.00771892	0.0110291	0.0148203	0.0151518	0.0173526
2171.99	0.00992319	0.00683699	0.00739461	0.0100385	0.00588456	0.0076513	0.00810623	0.0144852	0.00992618	0.00953919	0.00704127	0.0107408	0.0127926	0.0160657	0.0142674	0.0106386	0.00764989	0.0104576	0.0177869	0.013949	0.00905483	0.0129468	0.011693	0.0140336	0.0119077	0.0103004	0.00185957	0.00727242	0.0172806	0.0174954
2172.27	0.00950248	0.0125289	0.0140655	0.0107517	0.0103458	0.00821646	0.0111768	0.0101944	0.0101574	0.0107313	0.0117378	0.0146249	0.00637911	0.0165691	0.0103343	0.0108844	0.00818298	0.0136397	0.00991443	0.0206783	0.0101207	0.0119539	0.0124729	0.0143789	0.011132	0.0122678	0.0103724	0.00967334	0.0126857	0.0116681
2172.55	0.0107239	0.00895636	0.0125256	0.0111123	0.00815411	0.00798322	0.00703736	0.0130061	0.00978949	0.0087735	0.00798721	0.00929789	0.00823065	0.017158	0.0151453	0.0127954	0.0087022	0.0100465	0.0110225	0.00995917	0.00864831	0.0106891	0.0124378	0.0112841	0.00795828	0.00640826	0.00996173	0.0114082	0.0127723	0.0134209
2172.83	0.0104591	0.00956963	0.00765203	0.0104347	0.0083873	0.00809728	0.0103348	0.0115849	0.0100842	0.00977633	0.00514744	0.011535	0.0134409	0.0228656	0.0129022	0.00993345	0.0101719	0.0121801	0.0115715	0.0156265	0.00748166	0.00765951	0.0162309	0.0111103	0.00982176	0.0142384	0.00743381	0.00852308	0.0118685	0.0167648
2173.11	0.0102595	0.00773476	0.00947902	0.00939474	0.0112751	0.0101473	0.00833804	0.0128269	0.00999381	0.0124282	0.0100125	0.0124344	0.00790116	0.0133536	0.0122514	0.0108235	0.0128408	0.0113547	0.014147	0.0117334	0.0106072	0.0175849	0.012536	0.0121689	0.00863678	0.0110352	0.00823338	0.00539826	0.0120622	0.0116631
2173.39	0.00973346	0.0128177	0.0100443	0.00965105	0.0102167	0.0114755	0.009494	0.00911838	0.00943184	0.00859073	0.0101217	0.009353	0.0148313	0.00875858	0.0111912	0.00934547	0.0107536	0.012483	0.014309	0.00864878	0.0115886	0.0135367	0.0107777	0.00954006	0.0110865	0.0146916	0.00763813	0.0066952	0.0115587	0.0194175
2173.67	0.00953938	0.0101268	0.00879682	0.00868562	0.00614481	0.00846964	0.0121664	0.012285	0.00981874	0.00849313	0.0134911	0.0102511	0.0112165	0.0130045	0.0120399	0.0118866	0.0128246	0.010024	0.0115771	0.0137336	0.0112936	0.0124763	0.0107491	0.00828863	0.00976747	0.00785716	0.00717537	0.0071977	0.0107524	0.0110476
2173.95	0.0108572	0.010671	0.00850749	0.0126399	0.0120926	0.011285	0.013058	0.00986717	0.010124	0.0110485	0.00864784	0.0137021	0.00942558	0.00927677	0.0127367	0.0113933	0.0155962	0.0107011	0.0116412	0.0131511	0.0118897	0.0134804	0.0148611	0.00812261	0.0111235	0.00972887	0.00669122	0.00764005	0.0111501	0.0123037
2174.23	0.0103398	0.0104219	0.00901266	0.00973549	0.00718222	0.0123004	0.00978686	0.00856063	0.0102068	0.00919268	0.00959917	0.009387	0.0148153	0.0135122	0.0106054	0.0116671	0.0107891	0.0092713	0.015662	0.0145961	0.00818139	0.012063	0.0109089	0.0156957	0.0111218	0.00902753	0.0100343	0.0114047	0.0148447	0.0105106
2174.51	0.0101126	0.010409	0.0149063	0.0114076	0.00979514	0.00813609	0.0103908	0.0101402	0.0100149	0.00703366	0.0122833	0.00838403	0.00925301	0.0128516	0.0108597	0.0101616	0.00786555	0.0104446	0.0120022	0.0135623	0.0036881	0.0119845	0.0120431	0.00731791	0.00565774	0.0112033	0.00688584	0.0133837	0.0117467	0.012818
2174.8	0.0101026	0.0131537	0.00833187	0.00750503	0.00937876	0.0106133	0.0156586	0.00892725	0.0101114	0.0116074	0.00678442	0.0106772	0.0138125	0.0148843	0.00954828	0.0100038	0.0118209	0.00795143	0.00855339	0.0116907	0.00961589	0.0115392	0.00829761	0.0164784	0.0125864	0.0121965	0.0104367	0.010189	0.0133628	0.0103464
2175.08	0.0101055	0.00873371	0.00618166	0.00808775	0.00773042	0.00938183	0.0112712	0.00979958	0.0101943	0.0123475	0.010864	0.00962309	0.0118908	0.0164748	0.0162847	0.0105334	0.0112002	0.0106244	0.0105341	0.0136279	0.00943159	0.012133	0.0145757	0.00744228	0.0132769	0.0116781	0.00964655	0.0125144	0.0114152	0.0137402
2175.36	0.0110128	0.00938119	0.0112373	0.00967673	0.0109574	0.00945758	0.0127487	0.0121139	0.00993976	0.0115677	0.0129293	0.00885652	0.0150799	0.010883	0.0140365	0.00956285	0.011246	0.0114105	0.00890367	0.0107195	0.00593003	0.0107927	0.0153797	0.0179843	0.0124334	0.0104237	0.00844328	0.00696269	0.0126967	0.0106119
2175.64	0.00939234	0.0119645	0.00865209	0.0140987	0.0093332	0.00653562	0.00662872	0.0110956	0.00995624	0.01172	0.0073993	0.0124619	0.013716	0.00898416	0.0111188	0.0111501	0.00695416	0.0066497	0.0109677	0.0114037	0.0115445	0.014873	0.012407	0.0119331	0.0119969	0.0120722	0.00757832	0.01134	0.0139868	0.0110057
2175.93	0.00974078	0.00556781	0.0112463	0.00942452	0.00872379	0.0102188	0.0106646	0.00825976	0.010307	0.0107156	0.0129047	0.00656757	0.0187285	0.0125772	0.00865258	0.0105361	0.0138106	0.00889674	0.00914074	0.0130593	0.00976483	0.012882	0.0146332	0.00801477	0.0108307	0.00959931	0.0155952	0.0101179	0.0117794	0.0114413
2176.21	0.0101536	0.0150354	0.00845892	0.0101936	0.00986208	0.00939876	0.00871917	0.0130315	0.00996751	0.0105559	0.00706207	0.0147801	0.0124515	0.0163597	0.0179563	0.0102802	0.0100058	0.00822101	0.0121148	0.0123059	0.0112774	0.00986627	0.00995793	0.0105388	0.013548	0.00819775	0.00723875	0.00787519	0.0112545	0.0149115
2176.49	0.00958814	0.0132462	0.0102784	0.00706937	0.00687368	0.00825059	0.0129484	0.0150919	0.0101326	0.00900026	0.00791669	0.0087639	0.0196213	0.0132058	0.0111501	0.0113731	0.0112582	0.0120559	0.0121732	0.00851212	0.00990937	0.00852751	0.0106044	0.0145118	0.0141097	0.0102228	0.0139735	0.00888688	0.0114108	0.0112062
2176.78	0.00974569	0.00740314	0.00790555	0.0125139	0.00877428	0.00815608	0.0133909	0.0112331	0.010005	0.0130286	0.00954054	0.0116223	0.0171073	0.016384	0.0166226	0.0108372	0.00930255	0.00771663	0.00938767	0.00938035	0.00805647	0.0177042	0.0105403	0.0105139	0.0107603	0.0109497	0.00407567	0.0116912	0.0100315	0.0123806
2177.06	0.00925873	0.00900078	0.0124072	0.00714708	0.0149844	0.00538752	0.00871547	0.0111328	0.0097837	0.00668044	0.0119285	0.00634374	0.0162693	0.00832988	0.0135091	0.0112944	0.0106821	0.0126497	0.012361	0.013392	0.0140502	0.0108839	0.00600956	0.00751181	0.013786	0.0084911	0.0129696	0.0101418	0.00981115	0.0101363
2177.34	0.0100118	0.0139945	0.0100721	0.00767562	0.00667555	0.00851035	0.00928402	0.0118258	0.00995743	0.0123836	0.00929589	0.0147324	0.0196809	0.00977831	0.0146587	0.00992774	0.00988068	0.00947764	0.0119313	0.0160926	0.0102579	0.0133697	0.0132307	0.00665576	0.0108866	0.00973335	0.00968818	0.0121138	0.0121865	0.00828439
2177.63	0.0107938	0.010841	0.00926067	0.0111686	0.00863416	0.0112141	0.0130709	0.0126513	0.00976973	0.0127588	0.00834196	0.00966246	0.0183777	0.00911141	0.0156601	0.0124566	0.0116851	0.00942261	0.0161091	0.0123321	0.00755347	0.0117034	0.0139879	0.0120168	0.00794216	0.0121709	0.0113145	0.00713473	0.00577806	0.0104398
2177.91	0.0102314	0.010977	0.00782409	0.00780037	0.0137622	0.00837887	0.011495	0.0139008	0.00981515	0.0103713	0.0106024	0.00740288	0.0171471	0.0125878	0.0178277	0.0108405	0.00922786	0.00971487	0.0106021	0.0125711	0.00708777	0.00981876	0.0109761	0.0124115	0.00944256	0.0105455	0.00664641	0.0112878	0.00953467	0.013997
2178.2	0.0110722	0.010902	0.00850225	0.00875076	0.00992807	0.00680585	0.0128991	0.0108241	0.00976655	0.00611248	0.00968784	0.00954182	0.0203217	0.0140761	0.0214381	0.0113112	0.0102058	0.00817556	0.0108938	0.01329	0.00897205	0.00804381	0.0118055	0.0126225	0.013979	0.0107793	0.0101917	0.0115298	0.0114026	0.00981569
2178.48	0.0110547	0.0106416	0.00724816	0.00752282	0.00900681	0.00791008	0.014846	0.0114954	0.0100896	0.00871573	0.00577583	0.0114689	0.0209037	0.00787094	0.019447	0.0111451	0.00851422	0.0100003	0.01104	0.0120467	0.00679412	0.00997113	0.0134232	0.0108846	0.00894461	0.010494	0.00895516	0.0104714	0.0109267	0.0112798
2178.77	0.00986503	0.0102709	0.0070031	0.0110936	0.015408	0.00924276	0.00908372	0.0124313	0.00988919	0.0105477	0.0111872	0.00881234	0.0253494	0.0104421	0.0203356	0.00918793	0.00469509	0.0106954	0.0105448	0.0113997	0.00980279	0.00890066	0.0107959	0.0132586	0.014169	0.0093162	0.0138377	0.0103182	0.0141502	0.0115072
2179.05	0.0111125	0.0114437	0.0116812	0.00715745	0.0105227	0.0113192	0.0109138	0.0147946	0.0100347	0.0108186	0.00780216	0.0132234	0.023674	0.00687674	0.0259109	0.00989935	0.0062288	0.00993767	0.0107168	0.0103087	0.00831647	0.0121396	0.00902486	0.00916868	0.0113742	0.010709	0.00997247	0.00740149	0.00749327	0.0147317
2179.34	0.0106075	0.00981549	0.0105996	0.0125815	0.00809365	0.0131426	0.0128303	0.0155657	0.00984243	0.011053	0.00713576	0.0119188	0.0196842	0.0104178	0.0314966	0.0100212	0.0111917	0.0137489	0.0100766	0.00971476	0.00846622	0.00835117	0.00716114	0.0125125	0.00749163	0.0138157	0.00966017	0.0140898	0.0120804	0.00897983
2179.63	0.00961556	0.0136413	0.00916342	0.0117108	0.00881665	0.0151661	0.00897257	0.0144221	0.0103035	0.0099872	0.0135582	0.0109136	0.019768	0.0140233	0.0350454	0.0105926	0.0136151	0.011411	0.00916289	0.0149748	0.00877507	0.0129695	0.00992436	0.0118061	0.00853836	0.0100264	0.00935251	0.00984619	0.0124195	0.00870128
2179.91	0.0102019	0.00862149	0.00748634	0.0112628	0.0083593	0.00536666	0.00833987	0.013568	0.00997454	0.0100787	0.0080811	0.0101141	0.0204261	0.0109019	0.0471978	0.00831513	0.00763113	0.0104489	0.0107892	0.0098078	0.0123319	0.00801715	0.00877825	0.00599979	0.00714571	0.0139302	0.0131994	0.0105066	0.0129207	0.00974968
2180.2	0.00982224	0.0105936	0.0104454	0.00927804	0.00499367	0.00816454	0.0126694	0.0158117	0.0096625	0.00576525	0.00990705	0.00882537	0.0236487	0.0119691	0.0555852	0.0101927	0.00757565	0.0112942	0.00953523	0.0109638	0.0106185	0.010203	0.0119073	0.0116317	0.00925646	0.00876255	0.011179	0.014625	0.00685677	0.0120845
2180.48	0.0105618	0.0100463	0.0127812	0.0115464	0.00994514	0.0121559	0.0127449	0.0178389	0.0104797	0.010788	0.00963582	0.0091741	0.0212816	0.00998504	0.0749201	0.0102042	0.0121046	0.00990167	0.0105298	0.0118017	0.00953141	0.0119611	0.00674422	0.00914996	0.0101625	0.00830238	0.0119569	0.0118286	0.00977682	0.00728017
2180.77	0.0102487	0.0146185	0.00755225	0.0103936	0.00910847	0.011955	0.00880976	0.0195707	0.0104441	0.00973144	0.00871175	0.0117371	0.021487	0.00482503	0.091661	0.010687	0.010329	0.0104005	0.00969695	0.00968131	0.0061998	0.0115387	0.00969386	0.00759129	0.0106773	0.00799913	0.0111194	0.00718522	0.011328	0.0125509
2181.06	0.0108036	0.00609358	0.0128576	0.00962365	0.00928794	0.00876579	0.00899867	0.0149676	0.00994194	0.00531242	0.00938546	0.00924009	0.014071	0.0095783	0.11333	0.011232	0.010592	0.00754255	0.00616337	0.00839786	0.0121338	0.0132834	0.00962752	0.00913353	0.0136264	0.00597186	0.0106098	0.0111357	0.00911059	0.0127133
2181.35	0.0102085	0.00675806	0.0111147	0.00879314	0.00921618	0.011888	0.0106378	0.0160786	0.010191	0.00994301	0.0176266	0.00977273	0.0189701	0.0095469	0.140587	0.00996262	0.0114478	0.011439	0.0110529	0.0113231	0.0114461	0.0071227	0.00981933	0.0105209	0.0133062	0.00874837	0.00832494	0.00977048	0.0118185	0.00880208
2181.63	0.0100376	0.0091346	0.00898441	0.01509	0.00731792	0.0115448	0.0107498	0.0187253	0.00994748	0.0148772	0.0190732	0.0103002	0.0191654	0.00807802	0.166094	0.00996184	0.00631666	0.0107321	0.0123803	0.010687	0.00781023	0.0132083	0.00861516	0.009175	0.0108676	0.0122157	0.011752	0.0129585	0.0104787	0.00907972
2181.92	0.0101465	0.0091043	0.00859813	0.0114193	0.00683497	0.0126255	0.0116311	0.0204113	0.010171	0.0165095	0.0142114	0.00811413	0.0172208	0.00831408	0.185884	0.00997491	0.00821916	0.0114561	0.00914532	0.0124341	0.014143	0.00847665	0.00885931	0.011615	0.0115162	0.0130411	0.010288	0.00905289	0.00944869	0.0115435
2182.21	0.0110833	0.00652354	0.00831776	0.00983018	0.00881062	0.0089475	0.0120258	0.0180853	0.00994336	0.0161486	0.0181404	0.0108328	0.0152749	0.00969916	0.195183	0.0107732	0.0118846	0.0120852	0.0110833	0.0118781	0.00998525	0.00941606	0.0112577	0.0137282	0.0109847	0.0115673	0.0120935	0.00699678	0.0106709	0.00937645
2182.5	0.0105792	0.00886048	0.0102511	0.00834308	0.0105367	0.0147941	0.0166075	0.0205946	0.0102345	0.0118878	0.0178279	0.010593	0.016403	0.00608663	0.207113	0.0104209	0.0108794	0.00922792	0.00956059	0.0111989	0.010274	0.00884009	0.0126218	0.0118623	0.0125316	0.0104448	0.00676323	0.0113021	0.0101525	0.0108962
2182.79	0.0108194	0.0152099	0.00887358	0.0101863	0.0111993	0.0105987	0.00621697	0.0234507	0.0101437	0.0140594	0.0186305	0.0134329	0.0100421	0.00894855	0.195317	0.0098947	0.0124858	0.0103478	0.0119399	0.0126788	0.0108816	0.0104698	0.0141586	0.0062563	0.0136811	0.00584926	0.0092582	0.011915	0.0100385	0.00965529
2183.08	0.00956194	0.0128961	0.0092754	0.0125442	0.0102749	0.00701988	0.0116734	0.0244282	0.00999766	0.0119071	0.0166209	0.0130473	0.0129862	0.0109967	0.197979	0.0104822	0.00804257	0.00914639	0.0140933	0.014774	0.00970509	0.013656	0.00689915	0.00640943	0.0146394	0.0118514	0.00963427	0.0107577	0.0100839	0.00907382
2183.37	0.0106361	0.0147445	0.010021	0.00858619	0.00956205	0.00997473	0.0153862	0.0209217	0.0100482	0.0149023	0.019566	0.0141875	0.0113656	0.011363	0.173541	0.0101242	0.00653992	0.0111099	0.0126959	0.00833477	0.0146649	0.0103593	0.0123494	0.0107427	0.00703823	0.0100938	0.0114889	0.00963388	0.0130388	0.00725296
2183.66	0.00963501	0.0107204	0.011843	0.0134305	0.0104457	0.00967429	0.00796685	0.0189786	0.00984366	0.0170613	0.0164281	0.0128722	0.0118907	0.00885823	0.159623	0.00986906	0.00873928	0.0106322	0.0141585	0.00918579	0.00891218	0.0075232	0.0119052	0.00870085	0.0112462	0.0123907	0.0118316	0.0075935	0.00950577	0.00982477
2183.95	0.00962768	0.00812563	0.00905763	0.0119256	0.0103645	0.00899624	0.00882975	0.0185639	0.0100754	0.0151457	0.0161117	0.012071	0.0134274	0.00967236	0.145019	0.00954429	0.00575656	0.00981309	0.00871747	0.0154216	0.0106858	0.00838352	0.00824539	0.0110769	0.011737	0.00893463	0.0113724	0.0107071	0.0144241	0.0111952
2184.24	0.0108057	0.010276	0.0126236	0.0103115	0.0119506	0.0075355	0.0120773	0.0225963	0.0100053	0.016371	0.018477	0.011105	0.0117378	0.00970992	0.127063	0.00916998	0.00645389	0.0083702	0.00960108	0.0108372	0.0110371	0.00308721	0.0102232	0.00908431	0.0073733	0.0152482	0.00934838	0.00949381	0.00939267	0.00587398
2184.53	0.0105459	0.00930324	0.00911159	0.011364	0.0142194	0.00698325	0.0115638	0.0192522	0.010031	0.0177354	0.0153108	0.00955436	0.0110178	0.00722552	0.110537	0.0109119	0.00684091	0.0100448	0.00823684	0.0123693	0.0142872	0.00980786	0.00954725	0.0105741	0.00986697	0.00754509	0.0084238	0.0097289	0.011636	0.0143056
2184.82	0.0102549	0.00969007	0.0120271	0.00929282	0.0109236	0.0071514	0.012489	0.0164527	0.0100408	0.0138414	0.0175027	0.00858382	0.0109401	0.0113125	0.097743	0.0116383	0.00921411	0.00627025	0.0106268	0.0120232	0.00908465	0.00975099	0.00462247	0.0138456	0.0105731	0.00680278	0.013303	0.0117883	0.00922057	0.0109232
2185.11	0.0108061	0.0103296	0.0113953	0.00608363	0.0134728	0.00625074	0.00919967	0.0160669	0.0102232	0.0171466	0.018711	0.0102111	0.0107004	0.00951084	0.0783969	0.00914801	0.00954588	0.0144669	0.00959256	0.0161488	0.00633427	0.00887	0.0104487	0.00715069	0.0113948	0.00938382	0.00893771	0.0127968	0.0135644	0.0101719
2185.4	0.0109172	0.00885266	0.00845541	0.00757659	0.0111544	0.00870339	0.0151063	0.0172668	0.0100916	0.0118763	0.0176139	0.010228	0.0147682	0.0131992	0.067529	0.0095988	0.00796067	0.0128174	0.0134019	0.0109252	0.0116423	0.00894307	0.0126702	0.00843853	0.0101209	0.00802349	0.0104511	0.0109868	0.00838617	0.00811873
2185.69	0.00979628	0.00625166	0.0129684	0.0101441	0.00717351	0.00684184	0.00898533	0.018631	0.0102776	0.00784001	0.012738	0.00919983	0.0140193	0.00677514	0.0561689	0.00997875	0.0137098	0.0106979	0.0102414	0.0111016	0.0147044	0.012401	0.0125851	0.0113658	0.0116821	0.0137535	0.0109748	0.00974358	0.0078787	0.0120614
2185.98	0.0108507	0.00530384	0.00961798	0.0129928	0.0126742	0.0132958	0.00697126	0.0172437	0.0102225	0.00660289	0.0115734	0.00958333	0.0138376	0.00566121	0.0480104	0.00915287	0.0112547	0.0116604	0.00991062	0.0106872	0.0120853	0.0132075	0.0106443	0.0106551	0.0106122	0.0101756	0.0102535	0.00688044	0.00801479	0.0124565
2186.27	0.00957728	0.0104534	0.0119996	0.00460603	0.0100264	0.0102465	0.0121621	0.0164278	0.0101265	0.0109875	0.0135469	0.00991677	0.0126202	0.00970953	0.0456511	0.00922037	0.0115565	0.0102164	0.0144359	0.0132295	0.00900089	0.00851402	0.0072911	0.00719526	0.00772841	0.0103655	0.00936367	0.00794484	0.00539833	0.00639914
2186.57	0.0105874	0.0125556	0.00934307	0.0118169	0.0148242	0.00832961	0.00972557	0.0141441	0.0103776	0.0121483	0.0116386	0.0134678	0.0115876	0.00731046	0.0322678	0.00967415	0.0140532	0.00998568	0.00985482	0.0116329	0.00805373	0.0119767	0.0114915	0.00833944	0.0104286	0.0101864	0.0136731	0.0113016	0.00980712	0.0125043
2186.86	0.0100283	0.00959503	0.0111062	0.012159	0.0140666	0.00909005	0.0116892	0.0159576	0.0100094	0.0102473	0.0112449	0.0140144	0.0122738	0.0126113	0.0307763	0.00879275	0.0108015	0.00948515	0.0117708	0.0126575	0.0114769	0.0143475	0.00950218	0.00715285	0.0122183	0.0101131	0.00928694	0.00874095	0.0106261	0.0113199
2187.15	0.00975977	0.00715638	0.0096532	0.0072639	0.0076132	0.00997359	0.00982452	0.0122664	0.0101585	0.0129781	0.00924916	0.0104993	0.0106994	0.00455206	0.0314449	0.0095937	0.0128713	0.0130056	0.0108143	0.0126683	0.0105739	0.00526743	0.00951305	0.0139575	0.00560555	0.00980377	0.0107902	0.0110207	0.00944973	0.00956266
2187.44	0.0108277	0.014187	0.0125729	0.0113029	0.00778649	0.0118481	0.00871938	0.015409	0.00990225	0.0116068	0.0144052	0.00645693	0.0115908	0.00991799	0.0281627	0.00822503	0.00828631	0.0128552	0.00927901	0.00640214	0.0113819	0.00851897	0.00922546	0.0099981	0.0107933	0.0152831	0.00808197	0.00917596	0.0108529	0.00704927
2187.74	0.00999058	0.00777845	0.0104915	0.00874841	0.0100343	0.00898771	0.0124507	0.0148798	0.00995879	0.0100055	0.010361	0.0103975	0.0130369	0.010382	0.0228838	0.0117296	0.0112421	0.00854818	0.0102818	0.0137413	0.00693671	0.00852488	0.00382938	0.00942006	0.0141392	0.0134338	0.0105907	0.0109852	0.0104647	0.0104006
2188.03	0.0104846	0.0085218	0.0130068	0.00971627	0.00880861	0.0114981	0.00967073	0.0153527	0.0102604	0.0104051	0.0121801	0.00830968	0.0105293	0.00904222	0.0206661	0.0087426	0.010214	0.0103746	0.0133289	0.0123268	0.0112208	0.0151003	0.0101093	0.00913751	0.00862727	0.010466	0.0105261	0.00776041	0.00823473	0.0100453
2188.32	0.0110722	0.00604501	0.0110183	0.00995601	0.00951467	0.00851348	0.00880973	0.0131826	0.0102873	0.00942365	0.0112519	0.0118674	0.0117626	0.00727687	0.0187054	0.00876035	0.0118937	0.0108031	0.00983333	0.010421	0.0116964	0.0134798	0.0105872	0.00878876	0.00951403	0.0101794	0.0109457	0.0114038	0.00971537	0.00912555
2188.62	0.0101368	0.0121339	0.0103065	0.00604842	0.010518	0.0137048	0.00925506	0.0117255	0.0102166	0.0106384	0.0100592	0.0116902	0.0113603	0.00830307	0.0172135	0.0111648	0.00719861	0.0127041	0.0120981	0.0118662	0.0113148	0.0102957	0.0128363	0.0101171	0.0105541	0.0107046	0.0100341	0.0105891	0.00574488	0.00875853
2188.91	0.00975661	0.0109517	0.0120001	0.0105068	0.0103096	0.00895309	0.0124553	0.0170972	0.00994438	0.00863084	0.0100291	0.00807	0.00931028	0.00976209	0.014636	0.0106727	0.0090639	0.00966689	0.010427	0.0109872	0.0124277	0.00969028	0.00534786	0.0138233	0.0119463	0.0129191	0.00854613	0.0050195	0.0113481	0.01189
2189.21	0.0108658	0.009394	0.0100887	0.011824	0.0108836	0.00789197	0.010973	0.0137937	0.0103538	0.00880137	0.0087843	0.011706	0.00855703	0.00957858	0.0155177	0.00906269	0.00750016	0.00610809	0.0134427	0.011911	0.00820374	0.008767	0.00923316	0.0121369	0.00774479	0.0117515	0.00972201	0.00989174	0.0132138	0.0106223
2189.5	0.0100612	0.00779282	0.0130363	0.00834536	0.00995089	0.0137991	0.00808976	0.00981982	0.00972573	0.0102694	0.0112709	0.0119141	0.0107894	0.00696924	0.0146137	0.0109271	0.0126683	0.0110854	0.0126865	0.0133759	0.0108732	0.0131968	0.00821723	0.00878226	0.00970377	0.00843074	0.0129681	0.0114832	0.0132906	0.00844964
2189.8	0.00963497	0.0119315	0.0109581	0.0104048	0.00889681	0.0114603	0.0106721	0.0119787	0.00978585	0.0105393	0.00295907	0.00861748	0.00696525	0.00801606	0.0161007	0.00879878	0.0133663	0.0136335	0.00657787	0.0122458	0.00836987	0.0141372	0.0119595	0.0117138	0.00959546	0.00983977	0.00642702	0.00816072	0.00954291	0.00806374
2190.09	0.00960806	0.0126653	0.00807825	0.00806746	0.00854807	0.0120569	0.0101933	0.0140713	0.00997953	0.012152	0.00756681	0.0116434	0.00749496	0.00877933	0.0166287	0.00959626	0.0147763	0.0105576	0.0125348	0.0139515	0.00747083	0.0107362	0.0155372	0.00738028	0.00773553	0.00963405	0.0066628	0.0101702	0.00889743	0.01448
2190.39	0.0104676	0.0103977	0.00704288	0.0136606	0.00882359	0.0125001	0.0113783	0.0120661	0.0102011	0.00972796	0.0120532	0.00645018	0.00577062	0.00799538	0.0116998	0.00965708	0.00968273	0.0117325	0.0128882	0.00948947	0.010443	0.00589037	0.0114322	0.0126452	0.0133077	0.0136967	0.012613	0.0116937	0.0133292	0.00819888
2190.68	0.0102632	0.00829698	0.00919323	0.0108846	0.0102656	0.0102055	0.0102074	0.0140981	0.010142	0.0101168	0.00976109	0.0134681	0.00839858	0.0112422	0.0138551	0.00928238	0.00857552	0.0126727	0.0110189	0.0130268	0.0111709	0.0088552	0.00932955	0.0122351	0.0133871	0.0114156	0.00744593	0.0123452	0.0139698	0.00764451
2190.98	0.00796809	0.0068093	0.0122515	0.0116261	0.0105212	0.0121689	0.00993411	0.0133323	0.0101639	0.00774964	0.0101799	0.0124641	0.00884694	0.0125452	0.0140952	0.00798983	0.0133417	0.00644983	0.0126096	0.0122903	0.00663592	0.00658457	0.00942982	0.0109654	0.0123894	0.0114123	0.0124337	0.0142469	0.00871212	0.0103581
2191.27	0.0101295	0.0130127	0.0122973	0.0117405	0.00846643	0.0103394	0.0106628	0.0135317	0.0100193	0.00741735	0.00843752	0.00874854	0.0142844	0.00652895	0.0157928	0.0110061	0.0107207	0.00742495	0.0108063	0.00890813	0.0114551	0.0108933	0.0107447	0.00884605	0.0166142	0.0124204	0.0119087	0.00908315	0.0102726	0.0122088
2191.57	0.0104241	0.00891497	0.0108038	0.0129995	0.0118224	0.00885374	0.013144	0.0118226	0.0103733	0.00974728	0.00810095	0.0113402	0.009722	0.0097699	0.0158205	0.00928591	0.00655654	0.0109555	0.0101512	0.0132293	0.00988664	0.0120968	0.0106877	0.00741711	0.0129713	0.012559	0.0120877	0.0109219	0.0146955	0.00725736
2191.87	0.00964767	0.00898295	0.0117746	0.0118475	0.00842743	0.0069342	0.00829525	0.0115568	0.00997405	0.011952	0.0123746	0.00969275	0.00938163	0.0104456	0.0119084	0.0107698	0.0127662	0.0104675	0.00909281	0.00890834	0.0107912	0.00843673	0.0114395	0.00588167	0.0111951	0.00814253	0.0148851	0.0129993	0.00921661	0.00858784
2192.16	0.00904871	0.00915122	0.00767827	0.00684542	0.00970644	0.00709041	0.0122514	0.012297	0.0102562	0.0116616	0.0105818	0.0104695	0.0117025	0.00845283	0.00996372	0.00869519	0.00722582	0.0141405	0.0100511	0.011303	0.0108278	0.00976257	0.0109546	0.00860549	0.00990433	0.0167469	0.0174115	0.010844	0.0093224	0.00695725
2192.46	0.00998157	0.0099834	0.00798363	0.0142395	0.0101847	0.0113479	0.00993902	0.0116057	0.0099959	0.0125197	0.0122573	0.0121246	0.00692896	0.0101896	0.00897683	0.00939496	0.0107754	0.0091861	0.00953938	0.0134311	0.00806254	0.00923492	0.00820635	0.00963738	0.010072	0.0107218	0.0117235	0.012184	0.0122284	0.00858526
2192.76	0.0100199	0.0138505	0.00910701	0.0136727	0.00889766	0.010908	0.0109483	0.0133165	0.0101999	0.0069803	0.013239	0.0105175	0.00993031	0.0107895	0.0128104	0.00891913	0.0136032	0.00994463	0.010227	0.0116471	0.011405	0.0121692	0.0108058	0.00607938	0.010449	0.00809413	0.0168695	0.0124849	0.0078699	0.00806218
2193.06	0.0101229	0.0121811	0.00997256	0.00866087	0.0119839	0.0139658	0.0100118	0.00847409	0.00994943	0.00967676	0.0086893	0.0127113	0.00764874	0.0105427	0.0142284	0.00838265	0.00941114	0.0117763	0.0102976	0.0141899	0.0114603	0.00819301	0.0107228	0.0151941	0.0140587	0.0161797	0.0124433	0.00988813	0.00609033	0.0103546
2193.35	0.00997979	0.0162155	0.0104573	0.010528	0.0105715	0.0107752	0.0120381	0.0126845	0.00985243	0.0107393	0.00844499	0.0112069	0.00679744	0.00822926	0.0111744	0.00955599	0.00904961	0.0118803	0.0112744	0.0111828	0.00761792	0.0113886	0.00926373	0.0134058	0.00882785	0.0175888	0.0131466	0.0128844	0.00885231	0.00917715
2193.65	0.0102338	0.0122567	0.00904518	0.0115166	0.0116853	0.0112582	0.00910961	0.0112925	0.00989049	0.0126047	0.00889098	0.0116163	0.00881748	0.00818194	0.00813969	0.00760146	0.0123454	0.0127348	0.0101144	0.00944935	0.0116274	0.0132163	0.0104824	0.0125696	0.0135482	0.0162705	0.017829	0.00985731	0.0102152	0.00756782
2193.95	0.0102343	0.0128034	0.00937272	0.0112678	0.0083462	0.0104198	0.012783	0.0119257	0.0101565	0.0138757	0.0125924	0.0120296	0.00790879	0.00728835	0.0104083	0.0111621	0.0104815	0.00778976	0.0085392	0.0125182	0.0093703	0.00842516	0.0126013	0.0139694	0.0129099	0.0208002	0.0165082	0.0136885	0.0131432	0.0118831
2194.25	0.00939259	0.0121163	0.00677427	0.0106973	0.00841293	0.00943496	0.00870954	0.0095356	0.0101495	0.00998567	0.00872478	0.00888648	0.0121497	0.00736025	0.00996159	0.0105735	0.0138657	0.0110279	0.0132402	0.00837269	0.00726112	0.00744244	0.00898711	0.00732622	0.0102321	0.0162543	0.0157933	0.0158981	0.0120966	0.00833963
2194.55	0.0102589	0.00660608	0.00604321	0.0111564	0.00803164	0.00993302	0.0119799	0.00987707	0.010164	0.0105739	0.0126267	0.0123804	0.00801602	0.00754191	0.00832077	0.0101792	0.00587818	0.0071862	0.0108674	0.012786	0.010866	0.010322	0.0109591	0.00910878	0.0100763	0.0255739	0.0210761	0.0160655	0.0146628	0.0116972
2194.85	0.0108681	0.00892895	0.0113182	0.0112854	0.0101714	0.00900237	0.00974628	0.00674531	0.0105408	0.00921351	0.0103082	0.00972092	0.0145648	0.0093287	0.0102233	0.00933578	0.00768588	0.00999818	0.00887571	0.00753984	0.0078698	0.0127952	0.00949516	0.00882234	0.00788385	0.0319967	0.0223935	0.0261189	0.00692221	0.010355
2195.15	0.00923629	0.0123816	0.0100586	0.00797481	0.00987922	0.0106987	0.00977576	0.00644502	0.00985367	0.00912166	0.0105011	0.012254	0.0135146	0.0108025	0.00943053	0.00833096	0.00956408	0.00945396	0.00982499	0.0110455	0.0083522	0.00972325	0.010596	0.0105668	0.0122045	0.0316809	0.0308501	0.0158057	0.0139196	0.0112526
2195.45	0.0106926	0.0126736	0.00602764	0.0125097	0.0106878	0.011514	0.0103785	0.0104793	0.00969995	0.00897031	0.00881761	0.0111523	0.0131003	0.00685272	0.0134019	0.0111328	0.016691	0.00878087	0.00946681	0.0103705	0.00878329	0.0109413	0.00652814	0.0131393	0.0142477	0.0426265	0.0358204	0.01784	0.00773957	0.00842778
2195.75	0.0111376	0.0124185	0.00724122	0.010105	0.0111053	0.0118456	0.00664255	0.00945824	0.0101434	0.00974527	0.0102091	0.0111255	0.00853869	0.00837003	0.0125406	0.00917123	0.00797729	0.008757	0.010859	0.0077206	0.00670151	0.013461	0.00963373	0.014415	0.017348	0.0604197	0.0452409	0.020058	0.00907419	0.0146233
2196.05	0.00924901	0.0135458	0.00660398	0.0115525	0.0125327	0.0110429	0.0106324	0.0128539	0.0100579	0.012848	0.00591679	0.00983161	0.0100406	0.0121267	0.00913782	0.00911821	0.0128554	0.0105397	0.0130228	0.0115517	0.00830434	0.0106348	0.00566385	0.0113162	0.0223744	0.0773918	0.0617959	0.0232063	0.0112174	0.00975076
2196.35	0.0103006	0.00833567	0.00989092	0.00639243	0.00875709	0.0137422	0.0136293	0.0101651	0.0100265	0.00997817	0.0125856	0.0083996	0.0102525	0.0115848	0.0105818	0.00977141	0.00856163	0.00753134	0.0124373	0.00882933	0.0124867	0.0103559	0.0106937	0.0125107	0.0199689	0.0971937	0.0743724	0.0217396	0.0137691	0.0161024
2196.65	0.0108876	0.0111447	0.00843533	0.0108675	0.00788311	0.00941623	0.0123948	0.00825866	0.0100329	0.0101879	0.00638785	0.0107819	0.0107825	0.00851084	0.00901794	0.00932065	0.0100351	0.0102379	0.00952478	0.00938	0.00996765	0.00274331	0.0123846	0.0137381	0.0293713	0.109897	0.0879872	0.0293306	0.0100379	0.0165247
2196.95	0.00982394	0.0111701	0.00974603	0.00686684	0.0125342	0.00950137	0.00676546	0.0098023	0.0101353	0.00724126	0.0107028	0.00843532	0.00663806	0.00962375	0.0107372	0.00841609	0.0136698	0.0118323	0.0102898	0.0102313	0.00906895	0.0148148	0.0109042	0.0173082	0.0205593	0.122585	0.0961705	0.0257065	0.014087	0.0174092
2197.25	0.0105874	0.0116123	0.00903856	0.00801567	0.00952858	0.00938071	0.00832235	0.00983761	0.0101316	0.00662974	0.00639866	0.00996617	0.0086391	0.00851457	0.0125543	0.00900537	0.0121565	0.0117152	0.01428	0.0107341	0.00909833	0.0105348	0.011778	0.0144048	0.0281226	0.110498	0.0786789	0.0306411	0.0132231	0.0143196
2197.55	0.00984775	0.00887112	0.00933801	0.00592174	0.00963642	0.00866134	0.0133897	0.00879174	0.00997757	0.0111841	0.00630259	0.00780073	0.00959044	0.00969904	0.0127403	0.0102551	0.00792569	0.0111239	0.0121045	0.00969949	0.00983566	0.00872808	0.00681286	0.0138934	0.0220761	0.0824374	0.0641766	0.0219027	0.012979	0.00841368
2197.85	0.00937699	0.00995123	0.00400386	0.0125198	0.00663088	0.00767768	0.0101362	0.00987329	0.00994316	0.0115312	0.00992202	0.00937093	0.00937827	0.00825554	0.0138483	0.00805817	0.00737224	0.0082098	0.0118088	0.0140223	0.00719966	0.00846014	0.0121029	0.0145993	0.0191679	0.0689915	0.0458545	0.02526	0.0149776	0.00977967
2198.16	0.00990725	0.00166553	0.0133434	0.0125055	0.00820783	0.0117274	0.0115425	0.00909022	0.0101774	0.00890524	0.00784315	0.00909996	0.0110525	0.0111616	0.0114451	0.0113739	0.00810908	0.00900116	0.0117948	0.00904063	0.00670033	0.0055424	0.0109174	0.0110373	0.0158075	0.0499089	0.0326027	0.0215048	0.0124522	0.0144922
2198.46	0.00944678	0.00992466	0.0119441	0.00998862	0.0134497	0.00766799	0.0136341	0.0102247	0.0103229	0.0104974	0.0109716	0.0104121	0.00742466	0.0136845	0.0086801	0.00708856	0.0119445	0.0110691	0.00603147	0.0077507	0.0112897	0.0143962	0.0116153	0.0108282	0.0186694	0.0400491	0.0296056	0.0196423	0.0118019	0.0137037
2198.76	0.0111694	0.00760782	0.00759342	0.0137303	0.00954827	0.00922572	0.0100962	0.0128606	0.00997368	0.00917034	0.0122154	0.00913225	0.00763	0.0069779	0.0171362	0.00912695	0.00895895	0.0102337	0.0117824	0.0102191	0.00965606	0.0127628	0.00539093	0.00996427	0.016693	0.0321806	0.0258568	0.0163233	0.00555412	0.0115678
2199.06	0.00999	0.0109222	0.0132676	0.0090183	0.011912	0.0163824	0.01183	0.012853	0.00994494	0.00812531	0.0142915	0.0152005	0.0102823	0.01018	0.0116014	0.00985795	0.00875035	0.0105424	0.0111994	0.0105437	0.00900212	0.014169	0.00906003	0.0131815	0.0139772	0.0259237	0.0240087	0.00992838	0.00864409	0.0119073
2199.37	0.00888347	0.0109393	0.00698755	0.00618266	0.00715605	0.0111611	0.00725962	0.0108026	0.00994643	0.0110376	0.010626	0.0109255	0.0113736	0.0121974	0.0137433	0.0111872	0.0113538	0.0113524	0.00816916	0.00882967	0.0117537	0.00974284	0.00697665	0.00871646	0.0103769	0.0202076	0.0187064	0.0110065	0.00985266	0.00733769
2199.67	0.00999964	0.00979688	0.0087974	0.01303	0.0054788	0.00924625	0.0117913	0.0112535	0.00983461	0.011569	0.0128177	0.0117072	0.0106878	0.00751415	0.0153621	0.0104293	0.0120686	0.0129225	0.0131986	0.0064907	0.00755652	0.0102253	0.0112954	0.0120204	0.0136419	0.021711	0.0202649	0.0108306	0.0104003	0.00990734
2199.97	0.0101226	0.0119016	0.0102464	0.0128491	0.0113073	0.0126742	0.00738306	0.0136849	0.0100122	0.011099	0.0145182	0.0109187	0.0142511	0.00803753	0.00799929	0.00865937	0.00780287	0.00634259	0.00958201	0.0111683	0.0119418	0.00892752	0.0131855	0.0101399	0.00901095	0.01975	0.0187307	0.00472679	0.0110075	0.0109134
2200.28	0.00935249	0.00457017	0.00735166	0.0124987	0.0139322	0.0147632	0.00783712	0.0129374	0.00994425	0.00732489	0.00768328	0.00888481	0.00674596	0.011299	0.0100352	0.00897706	0.0101791	0.0103388	0.0057877	0.00905899	0.00830957	0.00767212	0.00862518	0.0103605	0.0126047	0.018243	0.012864	0.0104962	0.0146925	0.0116315
2200.58	0.00961078	0.012609	0.00568801	0.0113859	0.0106414	0.00778167	0.0086036	0.0130702	0.00991219	0.010507	0.0057893	0.0102816	0.00840149	0.0100655	0.0130829	0.00874864	0.00926157	0.00991673	0.00844814	0.0107222	0.0122052	0.00707523	0.012024	0.00900383	0.0106301	0.012056	0.0124945	0.0146059	0.00888522	0.00941683
2200.89	0.00915783	0.0104827	0.0125311	0.00579194	0.00962707	0.017925	0.00827462	0.0151752	0.0101433	0.0111496	0.0062042	0.0100735	0.0108635	0.0099497	0.0052676	0.00998346	0.00954438	0.00926447	0.00849862	0.012243	0.00768696	0.0113851	0.0115631	0.00865312	0.0155507	0.0160494	0.012653	0.0131637	0.00925757	0.013077
2201.19	0.0111127	0.0081736	0.00836242	0.0130268	0.00734557	0.0107103	0.0123347	0.0120321	0.0100207	0.00767535	0.0109953	0.00733644	0.00878353	0.00890906	0.00936775	0.00999284	0.0120865	0.00880932	0.00926653	0.0135121	0.00902575	0.00817886	0.0103982	0.0143064	0.0130346	0.0130313	0.0181174	0.0104911	0.00992476	0.0101108
2201.5	0.00902653	0.00897589	0.00959742	0.0119821	0.0131461	0.00568212	0.00630263	0.0101159	0.00985372	0.0106374	0.00933973	0.0133684	0.00927821	0.00949097	0.0102678	0.00817894	0.0141829	0.00922715	0.00989921	0.00930464	0.00741943	0.00973973	0.00934498	0.0130878	0.0134066	0.0108853	0.0111231	0.00828189	0.0119362	0.0122658
2201.8	0.0104582	0.00860148	0.0144923	0.0124786	0.00899129	0.00904033	0.0113279	0.00809128	0.00990382	0.00746065	0.0110932	0.00875949	0.00828383	0.0117481	0.00844807	0.00923841	0.00931052	0.00980273	0.00986465	0.00808117	0.00873234	0.00592159	0.00865012	0.0121537	0.00787711	0.0116272	0.0114895	0.00993333	0.00770864	0.0102476
2202.11	0.0105077	0.013522	0.0112126	0.0124478	0.00942592	0.0106587	0.00916411	0.00974344	0.00991932	0.0107362	0.00939689	0.00844785	0.00753451	0.00854533	0.0121578	0.0101931	0.00792157	0.00805982	0.00973614	0.00591972	0.00794861	0.00953989	0.0059652	0.00995647	0.00749914	0.0144781	0.0119053	0.0111032	0.0116051	0.0114231
2202.41	0.00894589	0.00681059	0.00939965	0.0100724	0.00982154	0.0127338	0.0053743	0.00788535	0.00983374	0.00801437	0.0140962	0.00910275	0.00944899	0.0104178	0.0129911	0.00978135	0.0101333	0.00900124	0.00960221	0.0105786	0.00857943	0.00983404	0.0107572	0.0112121	0.0118949	0.012683	0.0112596	0.0132368	0.0100497	0.0053404
2202.72	0.0088122	0.00858785	0.00853034	0.0133603	0.00900083	0.0105342	0.0120605	0.00967099	0.0104467	0.00988583	0.00921818	0.00952815	0.0113127	0.0116994	0.0134199	0.00770187	0.00873509	0.0135134	0.0116359	0.0101675	0.00995222	0.00892214	0.00992677	0.011638	0.0113682	0.0146621	0.0138678	0.00872846	0.00654745	0.0111018
2203.03	0.00978792	0.00986931	0.0114985	0.0111313	0.00993544	0.010537	0.00886493	0.00840654	0.00982178	0.00657088	0.00636355	0.0110308	0.00861523	0.0110821	0.0118889	0.00847015	0.0113296	0.00807055	0.0119603	0.010111	0.00787202	0.0109306	0.0100532	0.00666572	0.00998456	0.011708	0.0145138	0.0105567	0.0153618	0.00836544
2203.33	0.0108242	0.0117508	0.013649	0.0102532	0.0111075	0.0114461	0.0120111	0.0114191	0.0100855	0.00947478	0.0123749	0.0124335	0.00712476	0.00952016	0.00883423	0.0103745	0.0109952	0.0133506	0.00697627	0.00893089	0.00863497	0.00606676	0.00683995	0.00786202	0.00894943	0.0131942	0.0101425	0.00927018	0.0114473	0.0110506
2203.64	0.0107628	0.00727006	0.00836488	0.00891056	0.00842113	0.0124366	0.00643244	0.00660858	0.00984264	0.00762255	0.00981713	0.00696658	0.00961953	0.010418	0.0122105	0.0106626	0.0124795	0.00979272	0.00931957	0.0108984	0.00773595	0.0063369	0.0106481	0.0111318	0.0122286	0.0122687	0.00866976	0.0130893	0.0128241	0.0130186
2203.95	0.0100885	0.0103228	0.0133995	0.0126015	0.013617	0.0109723	0.0117047	0.00894785	0.0102299	0.00612113	0.00964892	0.00625143	0.00855323	0.0111373	0.00943641	0.00822341	0.012678	0.00835989	0.0120388	0.0100642	0.00908397	0.00824112	0.00902822	0.00521592	0.0128087	0.00889609	0.0134962	0.0118549	0.0104817	0.0152402
2204.25	0.0101925	0.0134926	0.00816291	0.0076813	0.0108072	0.0116402	0.00713816	0.0116827	0.00972306	0.00738176	0.0133082	0.0129015	0.0112441	0.00446087	0.00891438	0.00875841	0.015313	0.00600374	0.0118805	0.0135224	0.00892432	0.0099994	0.0113341	0.0102404	0.0107016	0.0091563	0.00836902	0.0118529	0.012713	0.00864256
2204.56	0.0102807	0.0103086	0.0126329	0.0129369	0.0099472	0.0110407	0.0126809	0.0103528	0.0103249	0.0071176	0.0078387	0.00600454	0.00863019	0.0108477	0.0134964	0.00994116	0.0103405	0.00789006	0.00878941	0.00920367	0.0114206	0.014126	0.0101987	0.00859492	0.0106564	0.00710252	0.0121428	0.0111289	0.00484117	0.00921021
2204.87	0.0106693	0.0144095	0.00964508	0.00749866	0.0130491	0.0103293	0.0107894	0.0153261	0.0099208	0.0143839	0.00897219	0.0102294	0.0113489	0.0112128	0.00745915	0.00998366	0.0105998	0.00931309	0.0132643	0.00962481	0.00874923	0.00738763	0.0101183	0.0107245	0.010418	0.00800911	0.0132096	0.0130855	0.0103428	0.0116802
2205.18	0.0100818	0.00853938	0.0105297	0.00812169	0.00753225	0.00983698	0.00974491	0.010335	0.0101307	0.00770158	0.00808845	0.00788181	0.0108722	0.00832425	0.0102622	0.00978816	0.0090489	0.00826741	0.00861831	0.0142331	0.0102462	0.00989554	0.0101097	0.0093315	0.00893682	0.0107913	0.0114041	0.0101186	0.00848233	0.0118027
2205.48	0.0097226	0.0114976	0.00955606	0.0108789	0.0128968	0.0141502	0.0067274	0.00895607	0.0100317	0.0106533	0.0097895	0.011326	0.0125046	0.00889014	0.00603163	0.00992995	0.00896461	0.00614493	0.0108088	0.0150727	0.0090254	0.00726392	0.0114327	0.0121258	0.0122927	0.0140865	0.0100268	0.00888888	0.0151069	0.00651355
2205.79	0.010115	0.00845232	0.0105098	0.00539331	0.00656882	0.00905732	0.0140284	0.00632174	0.010255	0.00605577	0.0118445	0.0100894	0.00671359	0.0127777	0.00879984	0.00990774	0.010167	0.00751096	0.0131996	0.00800318	0.0123916	0.010339	0.00526216	0.00361417	0.00606178	0.00915019	0.0119356	0.014941	0.00741232	0.00932333
2206.1	0.00952691	0.0150199	0.00823809	0.0112032	0.00600172	0.0115505	0.00670357	0.00947798	0.00999468	0.0103314	0.00763632	0.0093992	0.00930399	0.0123399	0.011071	0.0079629	0.0110562	0.00538094	0.0062535	0.00782764	0.0109943	0.0125685	0.00936583	0.0118549	0.0115472	0.0115136	0.0118298	0.00684939	0.00958301	0.0102291
2206.41	0.00977894	0.010377	0.00939428	0.0072429	0.00953978	0.0100494	0.0102013	0.0098313	0.0103937	0.00841307	0.0102979	0.0117551	0.00961817	0.011641	0.0106606	0.00846512	0.0134743	0.0104563	0.00923792	0.00980455	0.00968609	0.0105894	0.0105334	0.00923942	0.0107104	0.00808094	0.00791082	0.00998319	0.00822555	0.0141025
2206.72	0.00922023	0.0111861	0.00594781	0.0103722	0.0100928	0.0107299	0.00915725	0.0108745	0.0103573	0.00891804	0.00579597	0.00695632	0.0110468	0.0154882	0.00647859	0.00740695	0.00805387	0.00903331	0.00870104	0.00852442	0.00734054	0.010129	0.0118704	0.0110966	0.00889402	0.0116692	0.0119985	0.008882	0.00983064	0.00735838
2207.03	0.0102296	0.0120251	0.00960522	0.0143853	0.0118325	0.0117792	0.00797541	0.0107885	0.0100641	0.0118284	0.0135024	0.00935459	0.00868669	0.0133233	0.0121913	0.00834337	0.0132446	0.00649112	0.0107498	0.00979062	0.0130659	0.0127619	0.0110445	0.00974614	0.0107055	0.0116016	0.0112343	0.0088498	0.00630201	0.00853153
2207.34	0.0106307	0.00810625	0.0107492	0.0127117	0.0100522	0.0136846	0.00682797	0.00866902	0.0101402	0.0124162	0.0089573	0.00865755	0.00981301	0.0140818	0.0114499	0.00950905	0.00895492	0.00951257	0.0122447	0.0107192	0.0120563	0.00938392	0.00856869	0.0088635	0.0103945	0.00536437	0.00962021	0.0111996	0.0117924	0.0124009
2207.65	0.0108354	0.0102671	0.00911167	0.00955123	0.0078598	0.0118979	0.00931727	0.0113901	0.010022	0.0104009	0.0101646	0.00923049	0.00840138	0.0130975	0.00955159	0.00887852	0.00997004	0.00848119	0.0109213	0.0109421	0.00809064	0.0122584	0.0108413	0.00905409	0.0102045	0.00850859	0.0111741	0.0113202	0.00656813	0.00795639
2207.96	0.0105672	0.00774039	0.00922866	0.0124698	0.00994305	0.0137878	0.0125916	0.0112674	0.00989189	0.0126479	0.0123858	0.0104729	0.011195	0.0104998	0.00641504	0.00970243	0.0104882	0.00862322	0.0123038	0.0114502	0.0115444	0.0081061	0.0120465	0.011502	0.010486	0.00743383	0.00881494	0.0090369	0.00882205	0.011089
2208.27	0.00941685	0.012545	0.0107698	0.00911534	0.0108252	0.0156166	0.0144668	0.00943649	0.00960397	0.00967107	0.00996789	0.0117741	0.00832707	0.0117621	0.0132062	0.00855283	0.0132369	0.00688283	0.00927278	0.0113023	0.0109075	0.0123152	0.00953024	0.0100844	0.0158762	0.0104488	0.012057	0.00777338	0.00630122	0.010697
2208.58	0.0096764	0.0109758	0.0126173	0.00996375	0.0105667	0.0145223	0.0123166	0.0103103	0.0101596	0.00707307	0.0135706	0.0122181	0.0151092	0.0130433	0.00918842	0.00963004	0.00881599	0.00829067	0.0122015	0.0127464	0.0121802	0.00851787	0.0132466	0.00922872	0.0100563	0.00965997	0.00927301	0.00764461	0.0109501	0.00886698
2208.89	0.00951403	0.0100297	0.0119238	0.0108489	0.0111934	0.00819126	0.0130313	0.01083	0.00984896	0.00825337	0.0126216	0.0107241	0.00787013	0.0190544	0.00816802	0.00865328	0.00992781	0.00973857	0.0105778	0.0115182	0.0102115	0.00758536	0.0093528	0.00467509	0.00953395	0.0102947	0.0124725	0.00809348	0.0115929	0.0127386
2209.21	0.0104422	0.00883216	0.0111045	0.00742391	0.0085845	0.00963864	0.0134577	0.00724823	0.0100066	0.0158322	0.0102931	0.0110647	0.011394	0.0180621	0.0112872	0.00897909	0.0123996	0.0107912	0.0115812	0.00775842	0.0111802	0.00750233	0.01169	0.0123694	0.0110302	0.00933148	0.00923422	0.00879708	0.00661425	0.0104218
2209.52	0.00873571	0.0113968	0.0112627	0.00601587	0.00985239	0.00989526	0.00966058	0.00839744	0.00990223	0.0130284	0.0104786	0.0107263	0.0108109	0.0171323	0.0122941	0.0102874	0.0110925	0.00754605	0.00740887	0.0097435	0.00972182	0.00843051	0.00749834	0.00788998	0.00921387	0.0113713	0.0110814	0.0122287	0.0104287	0.0116144
2209.83	0.00928357	0.00999227	0.00967729	0.00834875	0.00961711	0.0153794	0.0153053	0.0134203	0.0100464	0.00744469	0.00650604	0.0100121	0.0109348	0.0182725	0.00807096	0.008226	0.006789	0.0111237	0.0090809	0.0151131	0.0065106	0.00555557	0.0107207	0.0120216	0.00982133	0.00703833	0.0105496	0.00857064	0.0102895	0.00934829
2210.14	0.00967773	0.0129179	0.00900029	0.0125579	0.0133329	0.0101765	0.0131773	0.0107449	0.010032	0.00574963	0.0128554	0.00752498	0.0116425	0.0183085	0.00839139	0.0082294	0.0105199	0.010653	0.00734496	0.0117353	0.00933905	0.0128091	0.0094442	0.00644845	0.0111151	0.00988457	0.00779003	0.0129363	0.0067849	0.00907678
2210.45	0.00995609	0.00998217	0.0116804	0.00348183	0.0037453	0.00881232	0.0131812	0.00962281	0.00965613	0.00872948	0.00967059	0.0137991	0.00866928	0.0217807	0.00544935	0.00977019	0.0123851	0.0117915	0.0106847	0.0132732	0.0105636	0.0133413	0.0109844	0.00882629	0.00869201	0.0106803	0.0117582	0.0137622	0.00700504	0.0099592
2210.77	0.0100112	0.0116313	0.0119207	0.0104687	0.01053	0.0106164	0.00759428	0.00612805	0.009547	0.0141759	0.0105675	0.0126336	0.0100405	0.01881	0.00976685	0.00851084	0.0105922	0.00667261	0.0124029	0.00974541	0.00852778	0.00652625	0.0126356	0.0132995	0.011052	0.00807741	0.0100682	0.010984	0.00661098	0.0101755
2211.08	0.0101615	0.0141813	0.0140962	0.0110631	0.013932	0.0151962	0.00966771	0.00920682	0.00991369	0.00901183	0.00895909	0.008092	0.0141713	0.0250366	0.00968214	0.007903	0.00991585	0.00986563	0.011793	0.00830177	0.00971936	0.0123455	0.0123555	0.00757842	0.00679734	0.00769034	0.00762286	0.00877335	0.0127789	0.0140329
2211.39	0.0108507	0.00850788	0.00936468	0.00709923	0.0107294	0.00791192	0.011845	0.0109237	0.00990317	0.0091399	0.00861611	0.0075078	0.0112856	0.0252566	0.00872757	0.00984105	0.0105769	0.00721556	0.0112232	0.0119575	0.00815566	0.0121646	0.00590525	0.00425943	0.00953801	0.0108779	0.0074598	0.0126551	0.0109114	0.0139752
2211.71	0.00964097	0.00951665	0.00888553	0.0102001	0.00970761	0.0151574	0.0112227	0.0098496	0.00961488	0.012171	0.00899657	0.0105796	0.0126167	0.0247587	0.0128966	0.0100433	0.00993738	0.00739196	0.0106211	0.0103309	0.0107429	0.0156729	0.0123793	0.0132978	0.00865299	0.0115231	0.0123615	0.00877318	0.0120073	0.0157527
2212.02	0.00958106	0.00974978	0.010469	0.0103953	0.0128587	0.0153154	0.0112106	0.00461464	0.00977149	0.0112801	0.00770818	0.010666	0.00945075	0.0307205	0.0086597	0.00819534	0.00831627	0.00791179	0.00844924	0.00646986	0.00879195	0.00764674	0.0104086	0.0042587	0.00903845	0.0078517	0.0116386	0.0100499	0.0125649	0.00777145
2212.33	0.0102325	0.00956417	0.0132926	0.0055146	0.00749362	0.0097132	0.0141388	0.013621	0.0101235	0.010238	0.0116364	0.0121562	0.0106639	0.0309262	0.0102322	0.00875906	0.00855198	0.0084489	0.0103567	0.0122675	0.00922445	0.00986223	0.00812505	0.0139197	0.0113119	0.00948829	0.0130368	0.00931842	0.0141483	0.00926922
2212.65	0.0113652	0.00763697	0.00648168	0.00460636	0.00928157	0.00995466	0.014926	0.00974752	0.0100792	0.00745407	0.00802457	0.00873916	0.00655903	0.0394305	0.010232	0.00866878	0.00960947	0.0120361	0.00855049	0.010283	0.0102563	0.00654354	0.012472	0.00578981	0.0116994	0.0108565	0.00695338	0.0108991	0.0120372	0.0113695
2212.96	0.0102851	0.00994931	0.0121185	0.0138501	0.0104314	0.0177676	0.00955544	0.00706715	0.010001	0.012915	0.0105901	0.00675897	0.00849923	0.0366672	0.00656413	0.00767882	0.00814964	0.0065957	0.011108	0.0106084	0.010755	0.0147065	0.0109474	0.0117324	0.0101061	0.00773737	0.0108536	0.0109143	0.014096	0.00616636
2213.28	0.00867091	0.00905496	0.0111356	0.0106751	0.0120799	0.0119544	0.0103508	0.0113545	0.00988556	0.0100575	0.0146671	0.0133431	0.0113149	0.0418344	0.0108814	0.00999615	0.0102037	0.00799221	0.0104122	0.00844708	0.0101644	0.00711492	0.00635859	0.0147222	0.00661135	0.0157815	0.010824	0.00865859	0.0298396	0.00794005
2213.59	0.010969	0.0120298	0.0123792	0.0135864	0.00816018	0.0167192	0.007029	0.00832322	0.00997569	0.0099115	0.0123356	0.0127195	0.0106485	0.041995	0.0113165	0.00815862	0.0106066	0.0125503	0.00980782	0.00664309	0.0100063	0.00807155	0.0101312	0.0108345	0.0131362	0.00798373	0.0123389	0.0111179	0.0442751	0.0157387
2213.91	0.00937819	0.0120855	0.0129102	0.0107265	0.00997584	0.0105701	0.0046217	0.00938287	0.0101287	0.0126711	0.0112034	0.00929673	0.0117986	0.0437628	0.012604	0.0101625	0.0107286	0.0110215	0.0141114	0.0121014	0.00723909	0.00921264	0.00996379	0.00870948	0.0112557	0.0124121	0.0109526	0.00791491	0.0996527	0.0149069
2214.23	0.00890299	0.00843043	0.00677888	0.0114356	0.0134051	0.013201	0.00867549	0.00822108	0.0100215	0.0107759	0.00932864	0.0113952	0.0103971	0.0445387	0.0123593	0.00884815	0.00770866	0.00978779	0.00895671	0.00945346	0.0122688	0.00943721	0.0136108	0.00495233	0.0127456	0.012569	0.0139905	0.0087446	0.1084	0.0110411
2214.54	0.00956907	0.0113487	0.00839953	0.0115297	0.00769381	0.0151238	0.0113713	0.0101968	0.0101333	0.00947214	0.00884208	0.00697552	0.0132487	0.0449792	0.0101834	0.00808719	0.00960919	0.00407331	0.0137527	0.00863662	0.00831942	0.0109753	0.0113336	0.0111243	0.0119125	0.00936262	0.00896316	0.0111237	0.0569692	0.0107624
2214.86	0.0110582	0.0114083	0.0102588	0.010328	0.0109257	0.0121645	0.0102189	0.0104727	0.0102449	0.0110316	0.0149792	0.0101478	0.012615	0.042745	0.009707	0.00886884	0.0111938	0.0142956	0.0116044	0.00777346	0.0075787	0.0134277	0.0130115	0.0119069	0.00870881	0.00900036	0.0111346	0.0130263	0.0287083	0.0147849
2215.17	0.00997293	0.0132019	0.0110671	0.0108265	0.00764459	0.0118051	0.00992915	0.00757231	0.0102618	0.011633	0.00779443	0.013115	0.00650085	0.0415333	0.00721407	0.00908043	0.0139025	0.00824089	0.0108507	0.00977963	0.0135505	0.0046583	0.0143211	0.0100533	0.00855397	0.0123231	0.0107653	0.010119	0.0129307	0.0129743
2215.49	0.0107846	0.0089445	0.011174	0.0139679	0.00798253	0.0118074	0.0114049	0.0124241	0.0101952	0.0121858	0.0117442	0.00910848	0.00682155	0.0396555	0.0142681	0.0108411	0.0115142	0.00708612	0.00861833	0.00885313	0.0116669	0.0120067	0.0119739	0.0108008	0.0127638	0.0107295	0.0088827	0.0123014	0.0112364	0.00931763
2215.81	0.0100548	0.0100287	0.00499978	0.0112934	0.00853741	0.0124225	0.00650226	0.00918536	0.00988877	0.00973662	0.0086801	0.0111122	0.011537	0.0392593	0.00987756	0.0090413	0.0105375	0.00969626	0.0137797	0.00991407	0.01184	0.00906966	0.0112439	0.00990819	0.0132392	0.0123203	0.00912177	0.0102719	0.00989919	0.0100315
2216.13	0.00957911	0.0111435	0.0103624	0.00879624	0.0114634	0.0136575	0.00824315	0.0141698	0.00993236	0.011495	0.00835512	0.0114566	0.00719093	0.0324619	0.00923212	0.00835407	0.00843485	0.0116768	0.0119244	0.0118257	0.00675212	0.014708	0.0153406	0.0107174	0.0114499	0.00977463	0.009009	0.0113652	0.011963	0.007629
2216.44	0.00953786	0.00766027	0.00991874	0.00667573	0.0121968	0.0111878	0.0140916	0.0112678	0.00968028	0.00827633	0.0108078	0.0098102	0.00979271	0.0281518	0.00742451	0.0103016	0.0101565	0.0079989	0.00878763	0.00820645	0.0121559	0.0102453	0.0104767	0.0117089	0.00934331	0.00994564	0.00881958	0.0142341	0.011055	0.0125823
2216.76	0.00883162	0.0138809	0.0104905	0.0143235	0.0142708	0.0160006	0.00851489	0.00875664	0.0103858	0.00903682	0.00840975	0.00959187	0.00864459	0.0266126	0.0142828	0.0108338	0.00994122	0.00989718	0.0124038	0.00983492	0.00932011	0.00760509	0.00913007	0.00673857	0.0102616	0.00809588	0.0144427	0.00615958	0.00726659	0.0147733
2217.08	0.0101323	0.00927019	0.012188	0.0136273	0.0105082	0.0124913	0.0122572	0.00869885	0.00988877	0.00752607	0.00729679	0.0109092	0.0124553	0.0249038	0.0131196	0.00849247	0.00975121	0.00814393	0.00757903	0.00863402	0.0123766	0.00777439	0.0134027	0.0108734	0.0106628	0.0100112	0.00988161	0.0135282	0.0118801	0.0114332
2217.4	0.00908111	0.00645516	0.0108032	0.00841197	0.0110171	0.0160578	0.00983609	0.00927287	0.00989325	0.0109735	0.012413	0.00764554	0.00886146	0.0175174	0.0110682	0.0105623	0.00976652	0.0119614	0.0089733	0.00749502	0.00801592	0.013393	0.0099788	0.010445	0.00809078	0.00786644	0.00935237	0.0109777	0.0127855	0.0174098
2217.72	0.00946219	0.00799666	0.00943852	0.00927851	0.00845747	0.00991769	0.0132328	0.0127505	0.0100312	0.0108785	0.00937733	0.0122798	0.00751184	0.0237022	0.0104624	0.00973534	0.00734812	0.0110606	0.0128863	0.00986215	0.00637855	0.011376	0.00802113	0.00961321	0.00732428	0.0111698	0.0053841	0.00848194	0.0102614	0.0179488
2218.04	0.00975229	0.0105684	0.0150804	0.0107353	0.008087	0.0163927	0.0106516	0.00907665	0.00977466	0.00924323	0.0103266	0.0131408	0.00844035	0.0175903	0.0186423	0.00797907	0.0110009	0.0124547	0.0139982	0.00856115	0.00722071	0.00796182	0.0170362	0.0112385	0.00911373	0.0106958	0.00907909	0.0121831	0.0108069	0.0116875
2218.35	0.00860846	0.00855774	0.0109698	0.00850881	0.00969971	0.0150752	0.0100804	0.00701826	0.00961211	0.00996443	0.00708233	0.0109175	0.010125	0.0201452	0.0119503	0.00792763	0.00972983	0.0130999	0.0120189	0.0113134	0.00847026	0.0114612	0.0124698	0.0100836	0.0121051	0.00937319	0.00996341	0.00992685	0.0101577	0.0149338
2218.67	0.00964766	0.00676806	0.0107213	0.00630313	0.0136218	0.0174018	0.00900245	0.00898908	0.00969699	0.00819819	0.0097059	0.00928822	0.00978053	0.0157212	0.018542	0.00875599	0.0109036	0.00953402	0.0114603	0.0101456	0.0114887	0.0102071	0.0103253	0.00938892	0.00985516	0.0117541	0.0172303	0.0099901	0.0175367	0.0173713
2218.99	0.0104251	0.00960604	0.0137292	0.0068848	0.0120542	0.0192998	0.0105539	0.00872782	0.0100449	0.00841984	0.00837363	0.00936241	0.00883137	0.01672	0.0147461	0.0106482	0.0108949	0.0105228	0.0142229	0.00981777	0.00821784	0.0134577	0.017586	0.0081419	0.0131753	0.0128611	0.0128808	0.0159524	0.0106656	0.0157302
2219.31	0.00961449	0.00892039	0.00753409	0.0121693	0.0146533	0.0194944	0.00605434	0.00847376	0.00969974	0.0131559	0.00791247	0.0111949	0.00967893	0.0191018	0.0213373	0.0102201	0.0128738	0.0140462	0.00897408	0.0132996	0.0101236	0.0150763	0.0106643	0.0122479	0.00928689	0.0145548	0.0111273	0.0140993	0.00821272	0.0127672
2219.63	0.0106037	0.0138976	0.00584618	0.011288	0.0072335	0.0145196	0.00894267	0.0105292	0.0100056	0.0089846	0.0050639	0.0133312	0.00791342	0.0168982	0.0202967	0.00817808	0.00874351	0.0084017	0.00847815	0.0087329	0.0101011	0.0121503	0.0174507	0.0120324	0.0118475	0.010977	0.00989772	0.0120697	0.0121792	0.0113598
2219.95	0.00863613	0.0104429	0.008754	0.00776381	0.0102687	0.0167506	0.011592	0.0100605	0.00983648	0.00973639	0.00792716	0.00930609	0.00990877	0.0174068	0.0273963	0.00966527	0.0130028	0.00995599	0.00868988	0.00388805	0.0114629	0.0121523	0.0109829	0.0127609	0.0120017	0.0128085	0.0133799	0.0126076	0.0120637	0.0179384
2220.28	0.00958565	0.00543095	0.0082135	0.00959301	0.00901129	0.0178138	0.0108993	0.00834275	0.00988878	0.0114173	0.00860492	0.0164886	0.0135115	0.0153118	0.0314387	0.0098765	0.0115004	0.0130197	0.00858883	0.0115939	0.0122677	0.0135743	0.0155148	0.0135499	0.00638255	0.0120199	0.0108359	0.00744722	0.0127028	0.0175094
2220.6	0.0100334	0.00845295	0.0111442	0.00863099	0.0102736	0.023945	0.0117626	0.00844637	0.00986619	0.00830467	0.00986886	0.0119808	0.0135562	0.0136355	0.0309538	0.0095832	0.00899359	0.0105347	0.011507	0.0117517	0.0109224	0.0124881	0.0115409	0.0101315	0.0130655	0.0083293	0.0123901	0.00694261	0.0142266	0.0147614
2220.92	0.0100069	0.0093079	0.00657164	0.010269	0.010965	0.0182993	0.0125632	0.0115659	0.00963931	0.0118424	0.00948092	0.0118825	0.01019	0.0145194	0.0401983	0.00923651	0.00746993	0.00976551	0.0109818	0.0101602	0.0117015	0.0153412	0.015894	0.012107	0.00811751	0.0106788	0.00983119	0.0113759	0.0115184	0.0194786
2221.24	0.0101225	0.0106817	0.00838408	0.00728625	0.010041	0.0200941	0.0103495	0.00632851	0.0098241	0.00851542	0.0114234	0.0121133	0.0124085	0.0158925	0.050759	0.0100968	0.0100241	0.0139632	0.0131213	0.00843168	0.0113305	0.0122185	0.0141493	0.0145767	0.00999642	0.0116091	0.0131492	0.0105399	0.0118918	0.0181869
2221.56	0.010898	0.011306	0.00809319	0.00855846	0.00976251	0.0207257	0.0135299	0.00775623	0.0100332	0.0100619	0.01014	0.0120241	0.00939006	0.0121292	0.0485904	0.00800039	0.0116268	0.00792684	0.00951083	0.0111585	0.00929854	0.0142243	0.0165831	0.0138597	0.00910474	0.0119606	0.0107486	0.0102346	0.0109176	0.0190022
2221.88	0.0107582	0.00774144	0.0069758	0.00705096	0.00484052	0.0244279	0.0130505	0.0129912	0.00991187	0.00637745	0.0106239	0.00980868	0.00842417	0.013338	0.053724	0.00888238	0.011341	0.00967116	0.0105828	0.0119757	0.00905309	0.0173056	0.0183192	0.0168601	0.0118104	0.0112086	0.0124428	0.0131563	0.0118488	0.015613
2222.21	0.00883542	0.00892146	0.0110109	0.00755058	0.00835724	0.0292345	0.00985102	0.00955865	0.00984706	0.00880852	0.00688534	0.0128126	0.0106877	0.0146923	0.0579705	0.0100751	0.0096158	0.0105038	0.0140309	0.00913967	0.012741	0.0137064	0.0166133	0.0157378	0.00902822	0.0130835	0.0121114	0.0148074	0.0141439	0.0198252
2222.53	0.0102039	0.0100232	0.0127994	0.00620575	0.0106271	0.027531	0.00924164	0.0100392	0.0100181	0.0107279	0.00679744	0.00752228	0.00811048	0.00805319	0.0581659	0.0107002	0.00572041	0.0115759	0.0110091	0.0120477	0.00381628	0.0148977	0.0205361	0.0113771	0.00537798	0.013883	0.0134212	0.0102439	0.0143949	0.0177012
2222.85	0.0109294	0.010441	0.0113322	0.0108042	0.0115273	0.025317	0.010255	0.00987861	0.010007	0.0121294	0.0107377	0.0123984	0.010283	0.0132211	0.0563446	0.0104173	0.00729296	0.0108208	0.0105685	0.00914852	0.0133897	0.0166983	0.0182944	0.0120681	0.00959843	0.00904718	0.00858618	0.00906532	0.0123387	0.020298
2223.18	0.0099759	0.00967436	0.0109751	0.00551914	0.00936857	0.0270013	0.00639924	0.0089144	0.0100957	0.00754799	0.016813	0.0096556	0.010945	0.0097262	0.0555985	0.00930621	0.0115917	0.00764823	0.0145785	0.0105428	0.00853674	0.0127824	0.0206949	0.0120159	0.0107621	0.0148818	0.0104493	0.0141293	0.0159655	0.0180129
2223.5	0.00988221	0.00472799	0.00843159	0.0132735	0.00867952	0.0293906	0.0123797	0.00878359	0.00986836	0.0106557	0.0160601	0.0121158	0.0111337	0.0104246	0.0512121	0.00981984	0.00680167	0.00856955	0.00670723	0.0110973	0.0114404	0.016801	0.0147291	0.0136546	0.00975777	0.0143937	0.0117648	0.00802202	0.0155183	0.0185464
2223.82	0.00973561	0.0120033	0.00601656	0.00924005	0.00775963	0.0371201	0.0100241	0.00983606	0.0100254	0.0109412	0.00804842	0.0121068	0.00893496	0.0127091	0.055067	0.0102497	0.00942819	0.00707911	0.0109403	0.0107474	0.0115858	0.0131008	0.0150559	0.0103688	0.0127412	0.0111977	0.013266	0.0108911	0.0119671	0.0190062
2224.15	0.00868444	0.00989456	0.011944	0.0129768	0.011624	0.0370257	0.0104878	0.00962064	0.00993027	0.00882549	0.00858303	0.0083293	0.007122	0.0131041	0.0454954	0.00806485	0.0139889	0.00813116	0.0112814	0.0118512	0.00511988	0.0125386	0.0184953	0.0129073	0.0133994	0.0112067	0.0114854	0.0116418	0.0103259	0.0148199
2224.47	0.010165	0.0123491	0.0100675	0.00938801	0.0111136	0.03304	0.0107528	0.00795937	0.00973584	0.0126926	0.0106811	0.0086472	0.0108084	0.0135708	0.0387023	0.00786471	0.00665861	0.0146456	0.0122523	0.0103744	0.00986132	0.0116372	0.0142766	0.0069853	0.0106773	0.0132408	0.0090346	0.0113664	0.010019	0.016321
2224.8	0.00960414	0.0137218	0.0114647	0.0114073	0.0118794	0.0381651	0.0133821	0.00862826	0.0100612	0.0107148	0.0105683	0.00882576	0.00707486	0.0111922	0.0321676	0.0091051	0.0107075	0.0107513	0.0114814	0.0126693	0.00707659	0.0106808	0.0101591	0.0134624	0.00721695	0.00790627	0.0154828	0.00878564	0.0140229	0.0106971
2225.12	0.0113495	0.0090904	0.0109053	0.0076787	0.0103008	0.039953	0.00886573	0.0106176	0.0100762	0.00768268	0.0129914	0.0113209	0.00964021	0.0105969	0.0315827	0.00975175	0.0110462	0.0091509	0.0104928	0.009069	0.0113551	0.0148504	0.0221086	0.0127867	0.0123782	0.0132056	0.0121683	0.0111348	0.0165341	0.0137661
2225.45	0.0103973	0.014138	0.0103781	0.00977853	0.0106243	0.0440888	0.0103928	0.00746035	0.00988815	0.0100895	0.0108013	0.0104731	0.0076011	0.00777149	0.0205102	0.00827101	0.00850919	0.0092965	0.0137379	0.00852063	0.00881791	0.00906058	0.014517	0.0105175	0.011355	0.0143351	0.00952682	0.0101032	0.0128348	0.00989166
2225.77	0.00966997	0.0114003	0.0141749	0.0100219	0.0116806	0.0482755	0.00837362	0.00984718	0.00958842	0.00945643	0.0121953	0.011936	0.0113516	0.0126679	0.0171365	0.0107518	0.0107052	0.00890492	0.0115428	0.00903899	0.00941687	0.0147564	0.00890431	0.00973684	0.00846708	0.0102436	0.00636293	0.0123447	0.0111729	0.0200244
2226.1	0.00968986	0.011361	0.0114352	0.0120426	0.0128035	0.0498053	0.00966718	0.0100507	0.0102187	0.0110002	0.00855716	0.00941234	0.00705677	0.0116482	0.0213491	0.00881073	0.0105088	0.00721996	0.0153784	0.00954267	0.0127872	0.0151105	0.020422	0.00836347	0.013818	0.0152973	0.0125663	0.0126171	0.0107433	0.0177259
2226.42	0.0101403	0.0107301	0.00763928	0.0100369	0.00795731	0.059508	0.00923506	0.0117591	0.00983115	0.0120784	0.00943011	0.00842281	0.0108183	0.0131467	0.0173833	0.0112263	0.015097	0.0105595	0.0115931	0.0113994	0.00874526	0.0119013	0.0152287	0.0114291	0.0102169	0.0126866	0.0134834	0.0115787	0.00967643	0.0118468
2226.75	0.010418	0.0120347	0.0106788	0.0098169	0.00985367	0.0596009	0.009875	0.00905747	0.0100566	0.013702	0.00744002	0.0127931	0.00978849	0.00926578	0.0146834	0.00924498	0.0090658	0.00603133	0.01247	0.00989832	0.0114886	0.0137728	0.00778598	0.00982394	0.011112	0.0117448	0.00951204	0.0135805	0.011555	0.0102777
2227.08	0.0106694	0.0080925	0.00834074	0.00622429	0.0117513	0.0712427	0.0118658	0.0102932	0.00986015	0.00929327	0.00898828	0.00691988	0.00695697	0.0115032	0.0157628	0.00911214	0.0123775	0.00977731	0.0117434	0.0110031	0.00736347	0.00794474	0.010191	0.015637	0.0156297	0.0114933	0.00760155	0.00907572	0.0127625	0.013643
2227.4	0.00995253	0.0123225	0.0100765	0.0111862	0.0085265	0.0760234	0.010302	0.0108635	0.00999654	0.00884789	0.0074609	0.00906921	0.00777246	0.0122416	0.0144018	0.00897598	0.0103266	0.00874088	0.011711	0.00987957	0.0112198	0.00856511	0.0146043	0.013193	0.0126874	0.0150779	0.0101212	0.0101854	0.0138533	0.0107445
2227.73	0.0108516	0.0118023	0.0113218	0.0152559	0.013265	0.0857212	0.0114882	0.0129039	0.00956305	0.0111938	0.0124329	0.00994642	0.00933594	0.0110822	0.0151796	0.00991083	0.0112692	0.00849711	0.0105134	0.0126113	0.0101838	0.0119648	0.00991879	0.0119785	0.0135924	0.00739504	0.010786	0.0118482	0.00993074	0.0171384
2228.06	0.00971803	0.00793071	0.00941703	0.0106968	0.00730896	0.096783	0.00965911	0.00831778	0.0101209	0.00842957	0.0073998	0.0088861	0.0111286	0.0084734	0.0118114	0.0104457	0.00998691	0.0109417	0.00777708	0.0119525	0.00957928	0.00966572	0.00825894	0.00877802	0.0100382	0.00735585	0.00914865	0.0107439	0.00931736	0.0127372
2228.39	0.0114666	0.00814477	0.00985004	0.0142575	0.0115476	0.109622	0.011413	0.0122493	0.0101096	0.0114164	0.0133752	0.0104398	0.00458369	0.00914251	0.0144804	0.00841579	0.0082696	0.0101805	0.0179791	0.0100614	0.00652637	0.0105853	0.0123831	0.0103603	0.00889012	0.0102482	0.00877015	0.0169081	0.00897087	0.00836244
2228.71	0.00914061	0.0110309	0.00882592	0.00870373	0.0123614	0.12121	0.0102505	0.0110944	0.00975745	0.0105215	0.00645626	0.0137366	0.0143146	0.012476	0.01171	0.0086463	0.00688021	0.0123169	0.0169281	0.0102973	0.0111141	0.0124582	0.0149379	0.0107735	0.0091813	0.00756005	0.013229	0.0092224	0.00798948	0.0113572
2229.04	0.00991642	0.0111841	0.00841178	0.0134135	0.00980311	0.140484	0.00886255	0.0121082	0.00981038	0.0107331	0.0102587	0.00994911	0.0120986	0.00857978	0.0128797	0.00838612	0.00885474	0.0111367	0.0104052	0.0113521	0.0117747	0.0146288	0.0131984	0.00909968	0.01113	0.0130485	0.0136518	0.00618857	0.0085294	0.0105365
2229.37	0.0103589	0.0106116	0.00982373	0.011131	0.0105236	0.16936	0.00934152	0.0119265	0.00973661	0.00920239	0.0089288	0.00880139	0.0104324	0.00250843	0.00772835	0.0104628	0.0102121	0.010444	0.0100688	0.0135855	0.0104822	0.0126351	0.012088	0.0070234	0.00937966	0.00602991	0.011918	0.00820657	0.00945618	0.0122584
2229.7	0.0107043	0.00811635	0.00926139	0.00681188	0.0116103	0.201868	0.00944824	0.00969564	0.00988524	0.0106399	0.00877644	0.0149534	0.00479852	0.0125696	0.0117772	0.00836802	0.0135359	0.0103445	0.0132757	0.013426	0.010492	0.00975428	0.00680016	0.0136492	0.0123472	0.00923247	0.00807459	0.0157708	0.00817929	0.0133542
2230.03	0.0107024	0.00830148	0.00906319	0.00757363	0.00936265	0.243756	0.00755244	0.0106575	0.00987413	0.0088714	0.00767231	0.0085781	0.0113674	0.0124682	0.00638048	0.00839507	0.0083929	0.0111455	0.0149324	0.010446	0.0109659	0.00525839	0.00926901	0.0122123	0.0100765	0.0089411	0.0102688	0.0131439	0.0110859	0.0130104
2230.36	0.0105218	0.00681979	0.00877588	0.00752507	0.0114691	0.277712	0.0102305	0.0075213	0.0100417	0.0109241	0.00456308	0.00852168	0.012935	0.00891935	0.0111298	0.00857061	0.0103174	0.00840904	0.0134132	0.0128637	0.0127235	0.0110113	0.0127774	0.0102842	0.0115873	0.00868019	0.0104314	0.00728936	0.0100005	0.00958589
2230.69	0.0102606	0.00933764	0.0123998	0.0113627	0.0112385	0.320909	0.0126334	0.0116091	0.00978288	0.0121732	0.00642883	0.0111927	0.00760162	0.00971595	0.0138609	0.00949947	0.00839447	0.00597031	0.0145129	0.0141513	0.00930054	0.0124472	0.0106479	0.00744875	0.0116118	0.00658302	0.0086659	0.0114566	0.0123418	0.0119011
2231.02	0.00975761	0.0109683	0.0136519	0.00753465	0.0116853	0.35781	0.00790122	0.00952999	0.00984624	0.00799686	0.0108154	0.0101153	0.0153662	0.0118848	0.00913794	0.00986002	0.0133678	0.00839588	0.0112651	0.0118443	0.00931545	0.00999902	0.0106495	0.0106216	0.0147153	0.012098	0.00939383	0.0109757	0.00683039	0.0105361
2231.35	0.0102783	0.0108854	0.00824733	0.00822622	0.00972716	0.420414	0.0127514	0.00684612	0.0101712	0.00883855	0.0136139	0.0122218	0.0100288	0.0104763	0.0118907	0.00951659	0.0127315	0.0109852	0.0113626	0.0141107	0.00908782	0.0112139	0.0101447	0.00729774	0.0102893	0.00958468	0.012957	0.00454542	0.010279	0.0137557
2231.68	0.00987701	0.0102369	0.0123727	0.011276	0.0100344	0.473926	0.0101377	0.0132943	0.00974423	0.0103743	0.0108022	0.012313	0.00998601	0.00853388	0.011827	0.00918552	0.0118118	0.0085667	0.0138283	0.0140496	0.0118881	0.0106768	0.00737278	0.0097234	0.0088186	0.0103827	0.00965513	0.00758778	0.0100389	0.0117489
2232.01	0.0109117	0.0109709	0.0102474	0.0147332	0.0107819	0.515222	0.0139158	0.0119652	0.0100514	0.00951738	0.00744884	0.00616318	0.00775499	0.0122206	0.00849951	0.0102275	0.00844765	0.00401604	0.0148911	0.0154984	0.00974055	0.00766925	0.011795	0.00882913	0.0142846	0.00758989	0.00965258	0.0072692	0.00954792	0.00476182
2232.34	0.00920382	0.0126897	0.0102107	0.00685311	0.00783346	0.593564	0.0120287	0.0112699	0.0101586	0.0093061	0.0129765	0.0121628	0.0119236	0.00932705	0.0105521	0.00701639	0.0102682	0.0119144	0.0149955	0.012021	0.0116691	0.0082263	0.0139002	0.00604462	0.00898969	0.0109971	0.00930846	0.0112953	0.00941353	0.00959635
2232.67	0.00938429	0.0105294	0.00933533	0.00905651	0.0122403	0.66393	0.0124224	0.00832889	0.0101771	0.00870367	0.0110366	0.0117119	0.00958281	0.0134743	0.00861734	0.00986103	0.0133522	0.00579144	0.017332	0.0132108	0.00888209	0.0114796	0.00920334	0.0112438	0.00758012	0.00866208	0.00895124	0.00820658	0.0117647	0.0106422
2233	0.00993033	0.0114514	0.0119189	0.0100983	0.0107235	0.869227	0.0104035	0.0093853	0.00988523	0.0104171	0.00602839	0.0128929	0.00835786	0.0136767	0.0103444	0.00970068	0.0117012	0.0127253	0.0155753	0.0169892	0.0111223	0.0140398	0.00802513	0.00738769	0.00543069	0.0097559	0.00739723	0.00697238	0.0101257	0.0109554
2233.33	0.0104122	0.0116651	0.0101659	0.0124699	0.0103377	1.0188	0.00848043	0.00877301	0.010211	0.0101281	0.0101855	0.0100783	0.0112202	0.0151708	0.0118005	0.0099382	0.00914857	0.00720585	0.0113723	0.0139581	0.00755708	0.0119929	0.00839442	0.0129657	0.00984501	0.00993092	0.00991411	0.00739367	0.00713846	0.00870305
2233.67	0.00994193	0.00807988	0.0125293	0.010772	0.0101261	0.989404	0.00842003	0.00990946	0.00970406	0.00867887	0.00816979	0.0147551	0.00837621	0.014555	0.0114906	0.00991419	0.013868	0.00966785	0.0167011	0.0119858	0.00964802	0.0126019	0.0103977	0.0115191	0.0130148	0.00817518	0.0135289	0.0102129	0.010481	0.00999105
2234	0.0104734	0.00670558	0.0107919	0.011411	0.0103008	0.925839	0.00838619	0.0089326	0.0097742	0.00550261	0.016551	0.0151978	0.00687977	0.012267	0.0105053	0.00900431	0.0100612	0.0123235	0.0137544	0.0158824	0.0133078	0.0135331	0.00977442	0.0106799	0.00956354	0.0083348	0.00651979	0.0098079	0.0131233	0.00692824
2234.33	0.0107692	0.0110817	0.00888812	0.0159911	0.0104249	0.72076	0.0106148	0.0110432	0.00986994	0.0109592	0.00954231	0.0100302	0.00861889	0.00910987	0.0109282	0.00928715	0.012022	0.0130274	0.0180375	0.0163309	0.00921759	0.0100198	0.011821	0.0109668	0.0126543	0.00700529	0.0117659	0.0113901	0.0120507	0.0125912
2234.66	0.00969899	0.0128157	0.00824462	0.0100183	0.00922938	0.676333	0.00846977	0.0126897	0.00972259	0.010323	0.0116674	0.00703696	0.00748657	0.0191715	0.014519	0.00870416	0.00913014	0.0133791	0.0164406	0.0170744	0.00743431	0.00785055	0.00904757	0.00900165	0.00603143	0.00945922	0.00933051	0.00904257	0.0144227	0.0086034
2235	0.010461	0.00955947	0.00717851	0.0117686	0.01037	0.515307	0.0078427	0.0106627	0.0101787	0.0105332	0.00826689	0.0104812	0.00948008	0.0153867	0.0141349	0.0090999	0.0141403	0.0127872	0.018569	0.0179137	0.00890385	0.0130154	0.0123181	0.00986919	0.011421	0.00993017	0.0174525	0.0101363	0.00868646	0.0106444
2235.33	0.0102023	0.0122468	0.0105959	0.00834496	0.0136239	0.466619	0.00658299	0.0105751	0.0100463	0.00970044	0.0107141	0.0135719	0.00892837	0.0185445	0.0226149	0.00935497	0.0094956	0.0102885	0.0148253	0.014948	0.0131532	0.0112798	0.0144802	0.00650765	0.00806984	0.0119661	0.00992693	0.00792468	0.0130379	0.00417969
2235.66	0.00904253	0.00899928	0.015978	0.0100222	0.0130725	0.430198	0.00859123	0.00780519	0.00984481	0.00960367	0.0126394	0.0088763	0.0134281	0.0152382	0.0168941	0.0088178	0.0109565	0.00955258	0.0179898	0.0145777	0.00985951	0.0137252	0.00863316	0.00625153	0.0102102	0.00930514	0.00896341	0.00782997	0.00904478	0.0125842
2236	0.00943524	0.00982146	0.00815657	0.00944547	0.0130641	0.357713	0.0106535	0.00864937	0.00985407	0.0057927	0.010819	0.0111307	0.00760127	0.0149225	0.0207598	0.0110241	0.0115319	0.0104708	0.017444	0.0152775	0.0114742	0.00683388	0.011059	0.0123015	0.00893545	0.00371853	0.0105532	0.0106741	0.0046875	0.00941652
2236.33	0.0105543	0.00750809	0.0112955	0.0120393	0.015399	0.297677	0.00958173	0.0109341	0.0100008	0.00846383	0.00951846	0.00952023	0.0106416	0.0185759	0.0270534	0.00944088	0.0105112	0.01056	0.0146899	0.0189224	0.0153332	0.00867525	0.0081269	0.0103107	0.0103749	0.00838369	0.0100783	0.011497	0.00763986	0.0129178
2236.67	0.00843136	0.0138416	0.00946734	0.01036	0.0101522	0.245789	0.0109924	0.00827219	0.0101301	0.00880784	0.0119967	0.00985469	0.00832323	0.0170108	0.0260417	0.00859232	0.007919	0.0113366	0.0121644	0.0146808	0.0116291	0.00924811	0.00758697	0.00597391	0.0127128	0.0105295	0.0129876	0.0102831	0.0115861	0.00985211
2237	0.00960738	0.0155034	0.0088634	0.0108793	0.011483	0.211075	0.00974175	0.00678239	0.0100976	0.00672188	0.0113398	0.0144179	0.010986	0.0146686	0.0293175	0.0086763	0.0115512	0.0108429	0.016083	0.019058	0.00693055	0.0115325	0.00893693	0.0140756	0.010531	0.0101126	0.00921854	0.0100777	0.00707557	0.00499651
2237.34	0.0100468	0.0114136	0.00912238	0.00607536	0.0105454	0.175081	0.00892447	0.0126155	0.00986059	0.00832927	0.0102125	0.0108793	0.00767313	0.0210632	0.0285923	0.00853597	0.012304	0.00991307	0.0142172	0.0163526	0.00971355	0.00758184	0.0111298	0.0103633	0.00998932	0.00773833	0.0118284	0.0131601	0.0161114	0.00817291
2237.67	0.00823829	0.0116113	0.00463557	0.0121308	0.0112194	0.147436	0.00490945	0.00875082	0.00993573	0.0115834	0.007832	0.00922292	0.00905817	0.0134001	0.0291781	0.00933877	0.00587458	0.010364	0.0128152	0.0176212	0.00752094	0.00392397	0.00714168	0.00882362	0.00788081	0.00366761	0.0123877	0.013244	0.00847529	0.0102447
2238.01	0.00959529	0.01064	0.00896348	0.0126494	0.0131746	0.122718	0.0066028	0.0141968	0.0102608	0.00690602	0.00972153	0.0136076	0.0123648	0.0160664	0.0237044	0.00892867	0.00952544	0.0122658	0.0135675	0.0121957	0.00654582	0.00547891	0.0103094	0.0114417	0.0139344	0.00680243	0.00996084	0.0122849	0.00960122	0.0097353
2238.34	0.00916129	0.00900568	0.0126506	0.0130515	0.00971719	0.102486	0.00881747	0.00832029	0.0102784	0.00876166	0.00623082	0.00771081	0.00636289	0.00971619	0.0181786	0.0091158	0.0133009	0.0101064	0.0125032	0.0169993	0.0103128	0.00928912	0.00903571	0.00965243	0.0139013	0.00626688	0.0104181	0.0126995	0.0104315	0.00948506
2238.68	0.0103144	0.00672299	0.00991787	0.0107144	0.0072699	0.0984913	0.00918827	0.00864373	0.00965981	0.0123952	0.00648823	0.00389696	0.0108609	0.0118159	0.0215042	0.00936384	0.0122146	0.011068	0.0162498	0.0149109	0.00978749	0.0073857	0.00725117	0.00958002	0.011009	0.00985382	0.0097549	0.00810141	0.010301	0.0112132
2239.02	0.0105367	0.00842993	0.0103004	0.0126078	0.0119601	0.0910362	0.00958382	0.00605539	0.0102701	0.0112759	0.00817973	0.0101523	0.00732648	0.0130341	0.020672	0.00952542	0.00837118	0.010584	0.0100022	0.0147529	0.0143952	0.0145225	0.0123087	0.00946995	0.00856158	0.00775463	0.0109464	0.0110887	0.00993578	0.00478545
2239.35	0.00978647	0.00616512	0.00936267	0.010661	0.00749628	0.0748439	0.0106911	0.0100712	0.0100076	0.0108326	0.010547	0.00721562	0.00870672	0.0155641	0.0140041	0.0099203	0.0115316	0.00872284	0.0127625	0.0109252	0.00892704	0.00840808	0.00997446	0.011616	0.00572809	0.010243	0.00856535	0.016616	0.00841969	0.0105789
2239.69	0.00970609	0.00878778	0.00895523	0.0109511	0.0139272	0.0672579	0.00907503	0.00883496	0.0101473	0.00976241	0.0110044	0.00875525	0.0140473	0.0102363	0.0133211	0.00978563	0.0108302	0.00810618	0.0127729	0.0117433	0.00757953	0.0110441	0.00995074	0.00825639	0.0115674	0.0090416	0.00901162	0.0121986	0.0110162	0.0094039
2240.03	0.00994702	0.0127182	0.0136345	0.0115758	0.010391	0.0534508	0.00981209	0.00807704	0.00995156	0.0124552	0.00948489	0.00786297	0.0111421	0.00808634	0.0102005	0.0092683	0.0106555	0.00770793	0.0126049	0.0145121	0.00907346	0.00740788	0.006664	0.00884475	0.0117288	0.0133547	0.011556	0.0114353	0.0079441	0.0101545
2240.37	0.0105049	0.0118946	0.00793796	0.00930341	0.0091172	0.0555807	0.00965219	0.00689025	0.0102807	0.0103192	0.0106818	0.0143228	0.0119156	0.0104149	0.00800225	0.00949964	0.0115891	0.0102361	0.0127515	0.0132724	0.00972583	0.0107519	0.0110855	0.00778695	0.0110242	0.0103632	0.00888618	0.0128687	0.0112808	0.0075886
2240.7	0.0104553	0.0123067	0.0108554	0.00824559	0.0103328	0.0484894	0.0111693	0.00894819	0.010348	0.0123763	0.0100739	0.0120251	0.00938219	0.0136001	0.00833395	0.00928399	0.0125006	0.00671892	0.0129899	0.0125111	0.0105321	0.00911146	0.00680483	0.0107754	0.0075961	0.00720188	0.0107461	0.00843182	0.0103166	0.00865073
2241.04	0.0101932	0.0109467	0.0113601	0.00849861	0.0108825	0.0436213	0.0136033	0.00639554	0.0102043	0.0147654	0.00698814	0.0125836	0.0112599	0.00899738	0.00750382	0.00948227	0.0127868	0.0117794	0.0116546	0.0116905	0.00912253	0.00895827	0.00612955	0.0150262	0.0110189	0.00810455	0.00956767	0.00716066	0.0112761	0.00843434
2241.38	0.00918018	0.00646365	0.0100511	0.0101016	0.0065021	0.0489112	0.0114874	0.00779823	0.00986632	0.00952897	0.00738676	0.0103365	0.0123615	0.0158422	0.00879798	0.00849868	0.0110095	0.00852471	0.0153855	0.0133239	0.0029298	0.0102654	0.00790231	0.0100662	0.0113906	0.00985475	0.00680031	0.00885249	0.0100779	0.0084607
2241.72	0.0101692	0.0105568	0.0118681	0.0100107	0.0128679	0.0384001	0.0105317	0.0131331	0.0100904	0.00662785	0.00786225	0.01096	0.00929559	0.0147852	0.00918866	0.0112935	0.011103	0.012039	0.0121256	0.0131461	0.00719251	0.0109728	0.0121049	0.0114104	0.0123811	0.0123457	0.00811907	0.0123976	0.0158845	0.011
2242.06	0.0098211	0.00799719	0.00925727	0.0111745	0.0143456	0.041314	0.00841399	0.00972778	0.00995013	0.0112669	0.009998	0.00988415	0.0100424	0.00816422	0.00970485	0.0100261	0.00940154	0.00781768	0.0119168	0.00769326	0.0108374	0.0082087	0.0121606	0.00773564	0.0109311	0.0115032	0.0142778	0.0113199	0.0113522	0.00924144
2242.4	0.00939541	0.01253	0.00870979	0.00774094	0.0122006	0.0339541	0.00962433	0.00852734	0.00969809	0.0092039	0.0128861	0.00895895	0.0118301	0.00564678	0.0046688	0.00827689	0.0120516	0.011379	0.0121691	0.0116053	0.00401419	0.00802874	0.00995019	0.0106026	0.00797429	0.00988566	0.0109036	0.00803599	0.0100243	0.00988329
2242.74	0.00984227	0.00698797	0.00952424	0.00909628	0.0127431	0.0333503	0.0123906	0.00898819	0.0102208	0.0101803	0.00654164	0.0118758	0.0144254	0.0108931	0.010458	0.00985681	0.0111584	0.00641325	0.00926109	0.0124405	0.0111452	0.00882768	0.010994	0.00848785	0.00995019	0.0111952	0.0132706	0.00960694	0.0101383	0.00747807
2243.08	0.00820484	0.0110492	0.00876841	0.00839558	0.0103757	0.0288195	0.0113868	0.0050011	0.0103271	0.0120317	0.00717091	0.00770819	0.00834417	0.0132434	0.00955631	0.00849907	0.00823525	0.00988925	0.0126681	0.0126761	0.00787637	0.0140186	0.00895636	0.0130276	0.00919405	0.0100212	0.0123484	0.00973641	0.00959762	0.00954815
2243.42	0.00912176	0.0132552	0.0111797	0.0142949	0.0121679	0.0282188	0.0130901	0.0101881	0.00996544	0.00838699	0.00939651	0.0132696	0.0122799	0.010117	0.00946066	0.00883592	0.00636299	0.00950248	0.0111336	0.0122943	0.0103134	0.0110397	0.0103272	0.0127896	0.00768134	0.0076892	0.0102963	0.00972869	0.00703859	0.00806223
2243.76	0.0108923	0.00812044	0.00890519	0.0139192	0.0142054	0.023076	0.00853531	0.0082948	0.0100205	0.00899084	0.0103139	0.0116427	0.00998692	0.0103399	0.00944504	0.00912506	0.0089823	0.00816897	0.0103978	0.00940195	0.0148164	0.00711293	0.0118204	0.00600388	0.00976486	0.0089161	0.0109568	0.0082437	0.0149035	0.00999188
2244.1	0.00991043	0.0113569	0.00847285	0.0125909	0.00550863	0.0271516	0.010921	0.0110898	0.0100687	0.0143423	0.00984697	0.00974274	0.0114153	0.0100402	0.00783383	0.0101715	0.010086	0.0130179	0.0109659	0.00732722	0.0106659	0.0108689	0.00935553	0.0107306	0.00593879	0.0106283	0.0093941	0.0110695	0.00441912	0.0109091
2244.44	0.0103833	0.00908416	0.0122513	0.00794772	0.00942969	0.0262539	0.0104779	0.00735021	0.0101745	0.00684257	0.00896449	0.0111246	0.0104378	0.0156967	0.00818096	0.00962026	0.0115335	0.0100051	0.00693667	0.013436	0.0100984	0.00744373	0.0133894	0.0114774	0.00643571	0.0104488	0.0077515	0.00775235	0.0111521	0.00905022
2244.78	0.0107321	0.00964693	0.00755818	0.0105351	0.0117552	0.0227192	0.0113334	0.00581149	0.00963692	0.0074494	0.00976952	0.00685318	0.0091672	0.0067966	0.00813308	0.00903582	0.00946059	0.00344644	0.00958894	0.00832781	0.00731575	0.0111368	0.0111773	0.00996519	0.00668242	0.0106761	0.010053	0.00740849	0.0083528	0.00872882
2245.12	0.0116308	0.0118439	0.00692414	0.00958292	0.00549126	0.0233184	0.00867932	0.0135127	0.010064	0.0107686	0.00765677	0.00840905	0.01168	0.0121734	0.0103927	0.0100916	0.00937019	0.00976821	0.0136079	0.0122298	0.0121548	0.0115765	0.0127796	0.0108143	0.0109832	0.0078425	0.00982699	0.0104938	0.00950153	0.0116687
2245.47	0.010288	0.0131808	0.0095212	0.00930363	0.00931285	0.0199095	0.00906215	0.00987597	0.00988111	0.009162	0.013668	0.0107467	0.00874156	0.0120785	0.0108961	0.010079	0.0100423	0.00667093	0.0115701	0.0115806	0.0126651	0.0157072	0.00840398	0.0129693	0.0112761	0.0152391	0.0112354	0.00911681	0.0144311	0.0109687
2245.81	0.010553	0.00819453	0.0103179	0.00928629	0.00852562	0.0183145	0.00666393	0.00682791	0.0100807	0.0119224	0.00862952	0.00955255	0.00853621	0.00570236	0.0110428	0.00940667	0.00997243	0.0104795	0.012498	0.0119039	0.00933935	0.00952438	0.0132666	0.00866997	0.0106002	0.0112055	0.00628415	0.0079689	0.00774798	0.00883888
2246.15	0.00949059	0.00922082	0.00680412	0.0100458	0.00934524	0.01784	0.0090312	0.00676162	0.0102053	0.00953598	0.0105494	0.0096374	0.00935312	0.00718244	0.00589159	0.0107819	0.0118409	0.0100032	0.0115747	0.0115019	0.0141064	0.0102166	0.0112625	0.00618194	0.0109371	0.00917554	0.0106076	0.00944451	0.00936837	0.00775299
2246.49	0.00961581	0.0071499	0.0107409	0.00667161	0.0107324	0.0199684	0.00820425	0.00841354	0.0101587	0.0107142	0.00617126	0.00862527	0.0140553	0.0102556	0.0127875	0.00871692	0.0122553	0.0118332	0.00999886	0.0121931	0.011563	0.0101736	0.011767	0.010794	0.0077637	0.00960849	0.0113724	0.0108872	0.0100969	0.00709319
2246.84	0.00993094	0.0107716	0.0101695	0.0113877	0.0114035	0.0191531	0.0117516	0.00914551	0.00984721	0.00780122	0.00893482	0.00942622	0.0114305	0.0076293	0.00884729	0.0110583	0.0147444	0.00756269	0.011221	0.0153219	0.00970546	0.00996712	0.0111512	0.00778205	0.0111301	0.0100015	0.0132782	0.0121831	0.0103244	0.00558429
2247.18	0.00927569	0.0125102	0.0118683	0.0109208	0.0094894	0.0207638	0.0129417	0.00866313	0.00980549	0.00986989	0.00696497	0.0125225	0.00728619	0.00690144	0.00894128	0.00906823	0.0114273	0.00946166	0.0119026	0.00734884	0.00577898	0.0105225	0.0133721	0.0107654	0.0126321	0.0102153	0.00963146	0.0106812	0.00425621	0.00731811
2247.52	0.0092105	0.00910493	0.00903866	0.0149036	0.0110503	0.0211063	0.0112928	0.00737745	0.0100658	0.0105461	0.00800078	0.00944903	0.00833953	0.00857816	0.0093031	0.00977976	0.00778908	0.00882522	0.0109132	0.0127834	0.00541409	0.00925038	0.0133321	0.0109148	0.0135026	0.00873479	0.00942428	0.00445337	0.00844506	0.0108115
2247.87	0.00990246	0.0108169	0.00756703	0.0114773	0.00780128	0.0162092	0.00905331	0.00674019	0.00972977	0.00694052	0.0102336	0.0114442	0.0118542	0.00910519	0.0130055	0.00916788	0.00883009	0.0107301	0.00927048	0.0152363	0.00869174	0.0108498	0.00539482	0.00905548	0.0096419	0.00667807	0.0066571	0.00642727	0.012896	0.0106564
2248.21	0.00942031	0.00966644	0.00788025	0.0100344	0.0095986	0.0174241	0.00766567	0.0115762	0.00992369	0.0114759	0.00906502	0.0108452	0.0104082	0.0124549	0.0102167	0.0105386	0.0112393	0.00935079	0.00737748	0.0122556	0.0117697	0.0101517	0.00961209	0.00712643	0.0129919	0.0074922	0.00924	0.0099111	0.00947124	0.00880634
2248.56	0.00942172	0.00771041	0.010496	0.0111807	0.0100336	0.015035	0.0112156	0.0108207	0.0102321	0.00822657	0.00804629	0.00992339	0.00575811	0.00937983	0.00926149	0.00999262	0.012098	0.00791672	0.00741446	0.00956243	0.0126525	0.0097756	0.00955756	0.00978558	0.00702947	0.00905299	0.0112711	0.014218	0.0123507	0.00734178
2248.9	0.0107514	0.00964757	0.0110029	0.00613914	0.00854183	0.0184517	0.00779242	0.0125984	0.0101309	0.0105309	0.00834557	0.0146712	0.00951132	0.0103175	0.00974518	0.00799252	0.010456	0.00778091	0.00865974	0.00948723	0.0115963	0.0124124	0.010852	0.0144738	0.00877727	0.0121634	0.00987644	0.0073074	0.0107541	0.0100475
2249.25	0.0104189	0.0111203	0.00632594	0.00984333	0.00841227	0.0152482	0.0112065	0.0108581	0.00983423	0.0110266	0.0131646	0.0121689	0.0100139	0.0055557	0.00907785	0.00968919	0.00879579	0.00828828	0.0135661	0.00786778	0.00941814	0.0123222	0.00705512	0.00728749	0.0137066	0.00998779	0.00926649	0.0101931	0.00994598	0.00728007
2249.59	0.00851142	0.00752351	0.00711889	0.00976572	0.0101109	0.0151715	0.00817199	0.00944249	0.00992902	0.0140392	0.00955923	0.0104528	0.0045059	0.0102714	0.00859944	0.00783569	0.0140052	0.0105806	0.0104922	0.00949434	0.00792095	0.00960727	0.0127841	0.00824575	0.0061561	0.00998073	0.010144	0.0134714	0.0068458	0.0107368
2249.94	0.0110102	0.0117822	0.0120839	0.0101767	0.00958497	0.0146778	0.00710439	0.0130772	0.00972587	0.0114784	0.00725999	0.00661468	0.0093072	0.00867412	0.00993459	0.00895164	0.00801043	0.0125162	0.00748229	0.00970744	0.0115051	0.00605653	0.00875613	0.00930388	0.0116614	0.00953746	0.0118535	0.010839	0.0076718	0.00975039
2250.28	0.0110817	0.00879078	0.0115996	0.0105032	0.0152364	0.0132326	0.0110181	0.0119983	0.0100215	0.00800807	0.00882566	0.0125098	0.0123797	0.00463458	0.00896089	0.0093965	0.0110397	0.0123847	0.00908532	0.00558577	0.0111664	0.0089265	0.0105219	0.00879226	0.0116724	0.00993745	0.00722856	0.00604846	0.00660519	0.00747628
2250.63	0.0107331	0.00858583	0.00571004	0.0110547	0.00767212	0.0137931	0.0105781	0.00870429	0.00998729	0.0108563	0.00781285	0.01056	0.0110163	0.0119697	0.0088351	0.00805713	0.0105368	0.00806977	0.00929437	0.0105055	0.0116575	0.0122003	0.00987059	0.011452	0.00735145	0.00757249	0.0126772	0.00929431	0.00899424	0.00675258
2250.98	0.0091327	0.011023	0.00916532	0.00857171	0.00934714	0.0108812	0.00641377	0.0101023	0.00991896	0.0111264	0.0108657	0.0134641	0.0112016	0.00939846	0.00873703	0.0101128	0.0101767	0.00879487	0.00893802	0.00950943	0.0114175	0.0060142	0.00579964	0.00615441	0.0120471	0.00837805	0.00833249	0.00926416	0.0115029	0.00802737
2251.32	0.0093099	0.00996198	0.00968542	0.00846769	0.0111424	0.0114084	0.0117864	0.0116089	0.00981074	0.0104371	0.0110249	0.0102637	0.0133485	0.0111788	0.00988681	0.00999498	0.0100553	0.0128816	0.010347	0.0114002	0.0103334	0.0113062	0.011502	0.00773226	0.0089863	0.0119185	0.0070463	0.0112788	0.0106357	0.012676
2251.67	0.0107761	0.00760632	0.0149192	0.00893618	0.0109529	0.0144906	0.00904351	0.00933581	0.00959913	0.0084155	0.00914025	0.00954267	0.00904435	0.0043771	0.0110674	0.00903658	0.0100082	0.0103921	0.0116341	0.00567359	0.00931391	0.0111317	0.010139	0.00589607	0.0073149	0.00779195	0.00967675	0.0151987	0.00690727	0.0089127
2252.02	0.00907966	0.00706927	0.0094165	0.00887005	0.009746	0.0111171	0.00832088	0.00960677	0.00989723	0.0109007	0.00916305	0.00960682	0.0143232	0.0125674	0.00974385	0.0106213	0.00878522	0.0106116	0.00998358	0.00841228	0.0076842	0.00870025	0.0080784	0.00857842	0.00884603	0.00718985	0.00854475	0.0118769	0.013051	0.00779615
2252.36	0.0100641	0.0107612	0.0116445	0.00928186	0.00642799	0.0111917	0.00867132	0.00971134	0.00984004	0.00968095	0.00919653	0.00973002	0.0102739	0.012289	0.00919328	0.0091783	0.0105061	0.0119665	0.0130483	0.00449696	0.0112185	0.00787049	0.0112564	0.0122398	0.0108949	0.0127677	0.0103928	0.00730227	0.0111436	0.00629902
2252.71	0.00983985	0.0107374	0.0125336	0.00933308	0.0115106	0.0132632	0.0107007	0.0105033	0.0100145	0.00823066	0.0121557	0.0113346	0.0140937	0.0069822	0.00958848	0.0101055	0.0117815	0.00887942	0.0157259	0.0108254	0.0120529	0.00622717	0.0106216	0.00651253	0.00605091	0.00864083	0.00695281	0.00742065	0.00583187	0.00629468
2253.06	0.0103765	0.00703085	0.00881325	0.0067124	0.013688	0.0132837	0.0105914	0.00863768	0.00966722	0.0103981	0.014161	0.00798013	0.0115888	0.0135607	0.0102047	0.00782198	0.0113204	0.00650974	0.0088802	0.0107309	0.0107734	0.00357684	0.0100292	0.00964031	0.0101149	0.011674	0.0122542	0.00928714	0.00920105	0.00941315
2253.41	0.0103983	0.00927351	0.00949655	0.00839851	0.0106865	0.0123918	0.00880072	0.0102119	0.0102237	0.00843751	0.00957859	0.0110712	0.00837013	0.00463823	0.00897814	0.00936918	0.0105309	0.00511581	0.0077863	0.00928868	0.0109248	0.0103216	0.00897696	0.00875553	0.00879284	0.0114471	0.00723849	0.0102651	0.0097677	0.0105732
2253.76	0.0106399	0.0136529	0.0097859	0.0101001	0.0090367	0.0112248	0.00894805	0.0110181	0.0101438	0.0128889	0.00434056	0.0122137	0.00876331	0.0145841	0.00832059	0.00836729	0.0158269	0.00910363	0.010559	0.00869211	0.007997	0.0131898	0.0104002	0.0100143	0.0151384	0.00885912	0.00987189	0.0101461	0.00892757	0.00958247
2254.11	0.00913747	0.00898224	0.00644607	0.0102708	0.0104492	0.0153309	0.00935137	0.00890273	0.0101386	0.00538844	0.00490253	0.0113709	0.0118313	0.00755316	0.0080165	0.007201	0.0119864	0.00709788	0.0127984	0.0110594	0.010814	0.012272	0.00854185	0.00741872	0.0026847	0.0111026	0.00976983	0.00673292	0.0102135	0.00988986
2254.46	0.00995518	0.0110547	0.00650044	0.0100232	0.00882685	0.0134028	0.00867513	0.00955234	0.0100484	0.00757515	0.01243	0.00851887	0.0109303	0.00759144	0.00730034	0.0111446	0.0111528	0.0136474	0.0125814	0.00910619	0.00885411	0.00971671	0.0114684	0.00837791	0.00823503	0.0103066	0.0118165	0.0133726	0.0127259	0.0112239
2254.81	0.00993007	0.00936394	0.0097281	0.012368	0.00973104	0.00945984	0.00788252	0.00956499	0.00986264	0.00875406	0.0109351	0.0121854	0.00896428	0.00790235	0.011364	0.010117	0.0124082	0.00787951	0.0108205	0.00872383	0.0114594	0.00697634	0.0102057	0.00913233	0.0103511	0.0105523	0.00919292	0.0105832	0.00915117	0.0110789
2255.16	0.0106608	0.0100812	0.0103052	0.0135247	0.00846159	0.0140567	0.0119321	0.00941542	0.00987866	0.0118886	0.00759582	0.00874093	0.00568884	0.00497875	0.00909914	0.00917088	0.0113884	0.00939291	0.0119329	0.0118854	0.00909268	0.011598	0.0125684	0.00989743	0.0125332	0.0112766	0.0102129	0.00945624	0.0107767	0.0111731
2255.51	0.010059	0.0105592	0.00905189	0.0101124	0.0127265	0.0142688	0.0137042	0.0115145	0.0101782	0.00664005	0.00700126	0.00801997	0.0143053	0.00891213	0.00936556	0.00978451	0.00857203	0.00952606	0.00877629	0.0125146	0.0112216	0.00946665	0.0132148	0.00870921	0.0101952	0.00649664	0.0129704	0.00665017	0.00795551	0.00844433
2255.86	0.0104219	0.0102322	0.012555	0.0107934	0.0110731	0.0120396	0.0113079	0.0107544	0.00988024	0.00916858	0.0113498	0.00957509	0.00996179	0.0102903	0.00756374	0.00998959	0.014062	0.00696789	0.0100655	0.00676326	0.0105482	0.0123434	0.00912148	0.0106676	0.00869461	0.0106275	0.00965972	0.00981023	0.00925528	0.0097792
2256.21	0.010792	0.00976088	0.00812888	0.0115108	0.00812793	0.0106963	0.00934376	0.0112074	0.00985726	0.00774795	0.00936504	0.009922	0.00604516	0.00862092	0.00635794	0.0092763	0.00785728	0.00816394	0.0125283	0.00825503	0.0116656	0.00917284	0.0128	0.00939679	0.00874629	0.0105218	0.0133741	0.00850856	0.00749747	0.0114049
2256.56	0.00991065	0.00961172	0.00970698	0.00863936	0.00849466	0.0137236	0.00975578	0.0119601	0.0103408	0.00918751	0.00764779	0.0118687	0.0108466	0.00671361	0.00796315	0.0109109	0.0145068	0.00804886	0.0119111	0.00944339	0.0127633	0.00952994	0.00920924	0.0101678	0.00584159	0.0108409	0.00920445	0.00843382	0.0106343	0.00652109
2256.91	0.00865982	0.0127087	0.00875672	0.0105208	0.00763889	0.0142226	0.00871288	0.00687712	0.00995898	0.00992028	0.00834799	0.013187	0.00991154	0.00672987	0.00588739	0.00792741	0.00735543	0.0126729	0.00922013	0.0110941	0.00855902	0.0116278	0.0085051	0.00775239	0.00455027	0.0122687	0.00985174	0.0087566	0.00858323	0.0112866
2257.26	0.0102829	0.00859406	0.00976648	0.0112425	0.0106522	0.0118698	0.00589248	0.00997215	0.00967248	0.0112043	0.00845659	0.0129794	0.00901803	0.00992046	0.00367158	0.00884885	0.00841795	0.00877894	0.00982988	0.0119531	0.00753115	0.010887	0.0118487	0.0124046	0.008025	0.00993059	0.00959653	0.00988727	0.0108321	0.0092745
2257.61	0.00980092	0.00777542	0.012282	0.012101	0.00644523	0.0146548	0.0117409	0.00588966	0.00973115	0.00859941	0.0122976	0.0111487	0.0111552	0.00878988	0.00542706	0.0108364	0.0121645	0.00621602	0.0066086	0.011982	0.0101003	0.00546041	0.00896785	0.00979911	0.0123485	0.0111225	0.0130423	0.00864643	0.00827051	0.0065817
2257.97	0.00978206	0.00824402	0.00937928	0.0123341	0.0088786	0.00873843	0.011089	0.00963536	0.00984047	0.0114521	0.00949991	0.00965823	0.00775338	0.00757198	0.0105045	0.00981832	0.0127469	0.0120965	0.0120959	0.0115416	0.00980142	0.0136397	0.0096571	0.00949948	0.00829998	0.00789054	0.00846025	0.00970131	0.0063725	0.0108974
2258.32	0.011036	0.0102285	0.00771436	0.0102392	0.0127238	0.0121179	0.00989081	0.0115685	0.00991879	0.00535982	0.00932701	0.00865513	0.0100347	0.0116675	0.00968525	0.00961471	0.00962866	0.0128649	0.012513	0.0108808	0.0117338	0.00905874	0.0094997	0.00785342	0.0141215	0.0102384	0.0130991	0.00997534	0.0106105	0.0125985
2258.67	0.00954786	0.0100367	0.00757371	0.00866817	0.00798155	0.00734633	0.00850933	0.0118804	0.00988973	0.00700367	0.0109109	0.00846263	0.0129363	0.00922084	0.0108381	0.00971238	0.0113875	0.0118295	0.00999302	0.01001	0.00807188	0.00443009	0.00944408	0.00635742	0.00625391	0.00899997	0.0121113	0.0120989	0.00988086	0.0115471
2259.02	0.0109867	0.00841855	0.0112098	0.012826	0.00976677	0.0113261	0.00899683	0.00996765	0.0101293	0.00831765	0.0119361	0.00846972	0.00798003	0.00929576	0.0102963	0.00899495	0.0119487	0.0041934	0.0102501	0.00658062	0.0112829	0.0114543	0.0115545	0.012808	0.00583252	0.0123868	0.0121617	0.00963566	0.00915913	0.0113627
2259.38	0.00861978	0.0098677	0.00861655	0.00566603	0.00971198	0.0111021	0.0109149	0.0125513	0.00989257	0.0102263	0.00809752	0.00894639	0.0103648	0.00942594	0.00715238	0.00832011	0.0101556	0.00756098	0.00872562	0.0113568	0.00980202	0.00737575	0.00934595	0.00840568	0.0071705	0.00885733	0.0120027	0.00773831	0.00795535	0.00836758
2259.73	0.0101175	0.0129813	0.00729479	0.00695047	0.0126707	0.0110998	0.00975017	0.0122881	0.00989298	0.0115946	0.00785308	0.0124306	0.00648362	0.00900144	0.00772034	0.00916202	0.010625	0.00651954	0.00824939	0.0102332	0.00889723	0.010256	0.00856799	0.011967	0.0114018	0.00774376	0.00868803	0.0130859	0.0109988	0.00965429
2260.09	0.0102329	0.013461	0.0112018	0.00520446	0.0111343	0.0075019	0.0105147	0.00823185	0.0099342	0.00951139	0.0106931	0.00909656	0.0125728	0.0068124	0.00626892	0.0101486	0.00984495	0.0129212	0.0111326	0.0085491	0.0100333	0.00658215	0.0103073	0.00940518	0.0110269	0.0100434	0.0108634	0.00618986	0.0114533	0.010584
2260.44	0.00956174	0.00843443	0.00989668	0.00962982	0.0130639	0.00935334	0.0115151	0.0078926	0.00995306	0.00872555	0.00982657	0.00825889	0.0107881	0.00851879	0.00812003	0.0104727	0.00874149	0.0103644	0.0115462	0.00862253	0.0103661	0.0141324	0.0115729	0.00968585	0.0110923	0.0134943	0.0100958	0.0108541	0.0098853	0.0109997
2260.79	0.00955816	0.00940438	0.0104128	0.00866547	0.0119186	0.00943088	0.0114576	0.0114232	0.00959178	0.00810287	0.0108438	0.0106517	0.0133349	0.00764194	0.00830327	0.00799705	0.00701304	0.00923598	0.0105419	0.00804954	0.00728092	0.0113689	0.00851761	0.0108187	0.00960067	0.00833012	0.0101553	0.00999576	0.0104584	0.00976433
2261.15	0.00928064	0.0126458	0.0122663	0.010283	0.0104568	0.00773906	0.00829361	0.00932311	0.00939558	0.00729967	0.00970257	0.0101483	0.0163621	0.0114129	0.00747819	0.0111622	0.007896	0.00923217	0.00800939	0.0118173	0.0110677	0.00908534	0.00708475	0.0129407	0.00989985	0.00983528	0.0117908	0.0138714	0.0117901	0.0118241
2261.5	0.0102652	0.0109441	0.010595	0.0114002	0.0114249	0.0101463	0.00847424	0.0136369	0.0100641	0.00903733	0.0100074	0.00940616	0.0103817	0.00753896	0.00662708	0.0106307	0.00959778	0.0134243	0.010562	0.00867403	0.00982553	0.0106617	0.00773298	0.00772456	0.00839472	0.0117937	0.00783717	0.00743708	0.0114834	0.0081612
2261.86	0.0102491	0.00864401	0.0119851	0.0130291	0.00922744	0.0145332	0.00796751	0.0105301	0.00978114	0.00476512	0.0109207	0.011457	0.00701116	0.00820405	0.00830838	0.0102267	0.00982683	0.00972824	0.0114299	0.0100199	0.00989736	0.0082868	0.0101774	0.00737462	0.0102955	0.00873524	0.0101606	0.00791507	0.012476	0.0101165
2262.22	0.00904084	0.0102459	0.0140931	0.0062669	0.00902631	0.0144583	0.0137833	0.0105402	0.0100236	0.0105351	0.00985486	0.0123598	0.00803548	0.0088742	0.00487524	0.00864958	0.00840358	0.00798449	0.0125717	0.0116525	0.00789298	0.00727424	0.00995649	0.00900747	0.00768645	0.00899106	0.00971084	0.00679006	0.0118372	0.00999652
2262.57	0.00963197	0.0106826	0.0121603	0.00924318	0.00835792	0.010132	0.00904925	0.00624664	0.0105078	0.0119931	0.010659	0.0115059	0.00993976	0.00649411	0.00700547	0.00993884	0.0132221	0.012004	0.0123882	0.0086621	0.00937295	0.0118957	0.00890413	0.00852588	0.00903437	0.0112916	0.00819301	0.0117583	0.0111971	0.0107609
2262.93	0.0106989	0.00799454	0.00829709	0.00936037	0.0138105	0.00795954	0.00936618	0.0128175	0.00957137	0.0106661	0.0114249	0.012871	0.00958071	0.0131738	0.00645139	0.0102725	0.0133541	0.0117284	0.0108522	0.0108459	0.00854251	0.00757755	0.00906219	0.0108023	0.00937566	0.0089004	0.00942455	0.00878922	0.0131468	0.0134239
2263.28	0.00939717	0.0105258	0.00958182	0.00978358	0.0113308	0.00945246	0.00954055	0.00902536	0.0100717	0.0150477	0.00839386	0.0092821	0.00874694	0.00850003	0.0100879	0.00909659	0.0111143	0.00644843	0.0102451	0.00743662	0.0124547	0.0113315	0.00953559	0.0137203	0.00782959	0.0108691	0.00955988	0.0109983	0.00740226	0.00930935
2263.64	0.0101864	0.0127491	0.00907706	0.00634338	0.0111361	0.0103034	0.0120442	0.0116602	0.0104904	0.0104092	0.0105237	0.00682567	0.00965403	0.0110849	0.0100574	0.011659	0.00783057	0.0105787	0.0115003	0.0113896	0.00710561	0.00997364	0.00974324	0.010986	0.00780406	0.00988303	0.0124519	0.0107207	0.0100295	0.00786858
2264	0.0101595	0.0125154	0.0102316	0.00618733	0.0108657	0.0128356	0.0118318	0.00873626	0.0100889	0.0104159	0.0122498	0.00887525	0.0140078	0.00918795	0.0081238	0.00885384	0.00895558	0.00979597	0.00836605	0.00792405	0.00793591	0.00947783	0.00561158	0.00939913	0.0071881	0.013392	0.00475559	0.0101814	0.00932211	0.0111345
2264.36	0.00873484	0.0107068	0.00968803	0.00949018	0.0120361	0.011292	0.0102566	0.0117228	0.0102272	0.0132072	0.0121559	0.0134126	0.00575896	0.00809529	0.00974965	0.0106153	0.0136579	0.0103017	0.00800463	0.00585355	0.0109228	0.00667888	0.0110037	0.00811578	0.00949616	0.00782714	0.0102507	0.011776	0.00734003	0.0112636
2264.71	0.0104088	0.00849138	0.010825	0.00885229	0.0134116	0.0111126	0.00900196	0.00691693	0.0100881	0.0102692	0.0106098	0.00988149	0.00915855	0.00866896	0.00663381	0.00937591	0.0105562	0.00795617	0.0103413	0.0116405	0.00785103	0.00897427	0.00967128	0.00861015	0.010011	0.0112117	0.00679553	0.01052	0.00982461	0.0095385
2265.07	0.00873361	0.0126099	0.0120968	0.0101498	0.0112501	0.0126484	0.0112772	0.0106106	0.0100615	0.0081005	0.00776252	0.0122435	0.00777857	0.0113167	0.00839028	0.00965041	0.00907162	0.00824615	0.00942232	0.0100595	0.0123121	0.0114553	0.00588346	0.0111156	0.0059446	0.00762	0.0116452	0.0100368	0.0081099	0.00880014
2265.43	0.00877751	0.0104885	0.0107098	0.0106823	0.00941407	0.00979699	0.0083575	0.00773942	0.00989016	0.0113179	0.0108005	0.0106411	0.00880227	0.00849233	0.0122786	0.010624	0.00829933	0.0110459	0.0112568	0.00827995	0.0059733	0.0106997	0.00688937	0.0107067	0.011165	0.0102641	0.00691503	0.0095776	0.00882552	0.0166382
2265.79	0.0105055	0.0100331	0.00922536	0.00801474	0.00961874	0.0122449	0.00924557	0.00898764	0.00971575	0.00934437	0.00882402	0.00471415	0.0105219	0.00938212	0.00921488	0.0090949	0.0125841	0.00726083	0.00970408	0.00896686	0.00847532	0.009301	0.00727655	0.00895111	0.0151796	0.00729259	0.0121046	0.0115857	0.0110934	0.0114726
2266.15	0.0105726	0.00732863	0.0116677	0.0110342	0.00921333	0.00990989	0.00962759	0.0113017	0.00975959	0.00964826	0.00522676	0.00988631	0.010748	0.011164	0.00701283	0.00944273	0.00919706	0.0106361	0.00759927	0.00948137	0.0108283	0.0121916	0.00737593	0.00374366	0.010702	0.0093064	0.00584452	0.0115795	0.0103686	0.00833475
2266.51	0.00991202	0.0113867	0.00879105	0.0135888	0.0119008	0.00686315	0.0096429	0.0105814	0.00979514	0.0144434	0.00806448	0.014235	0.0099064	0.00675994	0.010149	0.00992042	0.0117263	0.00626629	0.0114631	0.00891887	0.00713709	0.00945645	0.00684907	0.00922521	0.0106852	0.0119687	0.00822622	0.00756386	0.00853578	0.01062
2266.87	0.00936537	0.00807368	0.00918291	0.0127745	0.0103019	0.0142749	0.0131876	0.0072265	0.00982437	0.00902651	0.00853603	0.0106846	0.0127954	0.010817	0.0111923	0.0102651	0.0083076	0.00963915	0.00795291	0.00674977	0.00741736	0.00901545	0.0119026	0.0106071	0.0108795	0.00793768	0.00887235	0.00707919	0.0091161	0.00854909
2267.23	0.0104884	0.00968742	0.0122807	0.00982976	0.0115058	0.00892734	0.0103938	0.00883572	0.00992071	0.0138353	0.00783865	0.00504857	0.0127378	0.00924813	0.00956443	0.00959877	0.0110419	0.0082758	0.0114746	0.00405708	0.0114457	0.00732637	0.00880744	0.0108942	0.0136886	0.00862166	0.0120214	0.00834842	0.00740456	0.0106934
2267.59	0.0111652	0.00824669	0.00972247	0.0110279	0.00878039	0.0109909	0.0121871	0.0100699	0.00985159	0.00941169	0.00851814	0.0105843	0.00803426	0.0126328	0.00647131	0.00940818	0.00984401	0.0123514	0.00934477	0.00844853	0.0080337	0.0101843	0.00653587	0.00944557	0.0081584	0.00903988	0.00983784	0.0109694	0.0130573	0.00900821
2267.95	0.0104655	0.0088795	0.0112945	0.0103388	0.0114235	0.00935803	0.00885267	0.0104041	0.00956653	0.0102553	0.0120883	0.0131606	0.00672838	0.00937295	0.0110886	0.00957198	0.0104742	0.00856554	0.00801422	0.0107006	0.0104463	0.00415645	0.0079233	0.0103024	0.00556401	0.00936515	0.0123132	0.00988351	0.0111905	0.00911036
2268.31	0.00943913	0.00738994	0.0123648	0.00911877	0.0106762	0.0106809	0.00984159	0.0095152	0.0097617	0.0103443	0.00804656	0.00804268	0.0117968	0.00925276	0.0110393	0.00997123	0.0106034	0.0110623	0.00980809	0.00841342	0.0116644	0.0105842	0.0133102	0.0144631	0.00724899	0.0100992	0.00763847	0.0110336	0.00902269	0.00893224
2268.67	0.0105484	0.00772306	0.00810258	0.0079246	0.0122301	0.00974051	0.00857213	0.00652089	0.0101816	0.00938224	0.0085671	0.00919628	0.0102227	0.0100584	0.00643727	0.00866189	0.00724661	0.006667	0.00728314	0.00582125	0.0105954	0.013025	0.00829101	0.00771885	0.0110699	0.00821792	0.00887863	0.0100077	0.011985	0.00993806
2269.03	0.010708	0.00730677	0.00974959	0.00873953	0.0128126	0.0123665	0.0101822	0.00459306	0.00979821	0.00913786	0.00998585	0.00780201	0.0122499	0.0118679	0.00995702	0.00953856	0.00817845	0.00665658	0.0107183	0.0103477	0.00910741	0.00832075	0.00918516	0.00796283	0.0074426	0.0115773	0.00985665	0.0126711	0.00846395	0.00889404
2269.39	0.00927261	0.00999303	0.00900401	0.0115604	0.00966325	0.0145803	0.00960181	0.0105147	0.00988066	0.00854632	0.0117143	0.00930876	0.0117963	0.00994897	0.00855662	0.00768964	0.00792364	0.00828997	0.00981547	0.0109258	0.0119861	0.00983384	0.0062445	0.00938324	0.0120128	0.0097379	0.00868468	0.0110702	0.00639292	0.00750994
2269.75	0.0103844	0.00927499	0.01082	0.0130936	0.0112044	0.0102746	0.00729192	0.00920479	0.00967257	0.00919642	0.00963195	0.00966927	0.00910082	0.00867906	0.00862484	0.00885676	0.0076698	0.00625658	0.0078921	0.00874944	0.00959886	0.0095228	0.00879991	0.00625482	0.00897452	0.00795954	0.0113029	0.0133657	0.0127823	0.0106052
2270.12	0.0108066	0.0127576	0.011432	0.0105878	0.015331	0.0100101	0.0103345	0.00953531	0.00973673	0.0116562	0.00869505	0.0130046	0.00913029	0.0132681	0.0103443	0.00953731	0.0117822	0.0109015	0.00916046	0.00793261	0.0107329	0.00677916	0.0084622	0.00776824	0.0110504	0.00994726	0.0123736	0.00697482	0.00840896	0.0100274
2270.48	0.00970815	0.0133701	0.0123989	0.0107472	0.00661929	0.00948782	0.0119175	0.0111349	0.0100821	0.0097838	0.00776378	0.0101252	0.00881942	0.00945637	0.00837537	0.0107123	0.00981083	0.006432	0.00854715	0.0106544	0.00553768	0.0100017	0.00959891	0.00754664	0.00949304	0.00641486	0.00858869	0.00917291	0.0115502	0.00885038
2270.84	0.0101737	0.00896409	0.00753399	0.0141364	0.010405	0.013608	0.00967334	0.0102696	0.00992234	0.00864947	0.0117047	0.00805127	0.0119184	0.0128723	0.00600869	0.00999545	0.00888475	0.0112495	0.00965432	0.00789326	0.00745505	0.00913687	0.00982543	0.0112503	0.0131997	0.0112771	0.00668228	0.0090888	0.00976693	0.00855379
2271.21	0.0105324	0.0113653	0.0120255	0.00784984	0.00954726	0.00907181	0.0128241	0.00960366	0.00981006	0.00964275	0.00907999	0.0101158	0.00809906	0.0105053	0.00946618	0.00846769	0.00758897	0.00818024	0.0104862	0.0102182	0.0127055	0.0098676	0.0117641	0.0094594	0.0081312	0.0101494	0.00970928	0.00949262	0.0124126	0.00711876
2271.57	0.0100659	0.0107363	0.00957067	0.00714867	0.0109865	0.0118212	0.0112634	0.0103923	0.010044	0.0119823	0.0103431	0.0141246	0.011014	0.0124324	0.0103369	0.0101379	0.0142168	0.0098832	0.0105166	0.00621214	0.00969258	0.0110219	0.012223	0.00629317	0.00770467	0.00799329	0.00962551	0.00919798	0.00717844	0.0123664
2271.93	0.0103997	0.00903812	0.00792998	0.0100709	0.0119293	0.011751	0.00952482	0.0111902	0.0097649	0.0102989	0.00813541	0.00853858	0.0090443	0.0109887	0.00727088	0.0104554	0.00673223	0.0118774	0.0107711	0.0124128	0.00863522	0.0122396	0.00645624	0.0121299	0.00912614	0.0115064	0.00661289	0.00914046	0.0107595	0.0105545
2272.3	0.0097536	0.0131883	0.00724639	0.0116235	0.0100791	0.010991	0.0116985	0.0106509	0.00955723	0.00888779	0.00943191	0.00924941	0.0101838	0.0129131	0.00911655	0.00868673	0.0081783	0.00922176	0.00775143	0.00781008	0.00742913	0.0080215	0.0129188	0.00786137	0.0116291	0.00884789	0.0119664	0.0108816	0.00883359	0.0101635
2272.66	0.01015	0.0117466	0.00638215	0.0102265	0.0143195	0.00983374	0.0112743	0.0112788	0.0099262	0.0110397	0.00826872	0.00948658	0.0106371	0.0141634	0.00818253	0.0100207	0.00812549	0.0111088	0.00618978	0.0124277	0.0114477	0.0115419	0.00792026	0.00903134	0.00852481	0.0095554	0.0105091	0.00745856	0.0108213	0.0112087
2273.03	0.00933458	0.00746916	0.0113131	0.00595765	0.0107855	0.0126777	0.0091322	0.0113053	0.0104799	0.00911285	0.0121894	0.0149476	0.00980851	0.00949163	0.00942924	0.00892062	0.00644519	0.00961849	0.0106872	0.00913474	0.00552842	0.00917142	0.010934	0.010944	0.0108314	0.0124377	0.00964609	0.00812513	0.00935975	0.00966365
2273.39	0.0105497	0.0114713	0.0117306	0.00808371	0.00935279	0.0101086	0.0116853	0.0101818	0.010067	0.00970577	0.00646475	0.0108199	0.0105957	0.0142602	0.00883343	0.00949122	0.00936565	0.00875773	0.00929964	0.00949462	0.0106289	0.00704727	0.0103547	0.00508869	0.0129212	0.0103189	0.0078679	0.00994647	0.0104957	0.00824856
2273.76	0.0112453	0.00802294	0.00765923	0.00809261	0.00892855	0.0125919	0.0102773	0.0105633	0.0104734	0.00850547	0.00925158	0.0104901	0.00925623	0.00920521	0.0064769	0.00943357	0.00857813	0.0117467	0.0104031	0.0113071	0.0126672	0.00806981	0.00700461	0.0086185	0.00862861	0.00648832	0.00712315	0.0092757	0.010492	0.00840566
2274.12	0.00978774	0.0108957	0.0136379	0.0090226	0.0106975	0.0147572	0.010954	0.00900463	0.00964257	0.0132196	0.0120283	0.0108294	0.0112941	0.0101537	0.00669566	0.0092647	0.00919237	0.0114229	0.00950424	0.00874792	0.00783596	0.00706893	0.00943581	0.00838965	0.0119034	0.00637768	0.0105707	0.00713379	0.0104695	0.0104389
2274.49	0.00977484	0.00910542	0.0122232	0.0122178	0.00725293	0.0118954	0.00992054	0.0125807	0.0100137	0.0137944	0.00835444	0.00873156	0.0109058	0.0128051	0.00605366	0.0108186	0.00823264	0.00992573	0.0102982	0.00759281	0.0108337	0.0100288	0.00997828	0.00835279	0.0105091	0.00898838	0.011299	0.0112312	0.0113481	0.00641205
2274.85	0.00927485	0.0104257	0.00847462	0.0097409	0.0118875	0.0107774	0.00711705	0.00789098	0.00985828	0.00764505	0.00840201	0.008106	0.00967988	0.0107392	0.00553716	0.0100114	0.011078	0.0125247	0.00945063	0.0105771	0.0119631	0.00781632	0.00794442	0.0113511	0.00802012	0.00707398	0.0100365	0.0129185	0.0108884	0.00689667
2275.22	0.0109419	0.0105121	0.00865449	0.00968336	0.00826882	0.00753927	0.00887839	0.0111369	0.00966425	0.0054372	0.00724229	0.0113477	0.00844251	0.0101114	0.00669156	0.0102804	0.00501395	0.00956306	0.0111115	0.0119881	0.0123171	0.00918025	0.00890935	0.00952477	0.00814875	0.00738338	0.00896011	0.00835921	0.00989689	0.0075784
2275.59	0.0105223	0.0138598	0.0108818	0.00769101	0.00803114	0.00951642	0.00875711	0.00917411	0.00979342	0.0065915	0.00688239	0.00921929	0.0113216	0.0102687	0.0095758	0.00949473	0.00825289	0.00942657	0.00833076	0.00745949	0.00879234	0.00879463	0.0104693	0.0100304	0.0100373	0.0092604	0.011363	0.0143372	0.013546	0.00857297
2275.95	0.0100556	0.0111529	0.0075723	0.00825703	0.0102048	0.0109265	0.0108528	0.00894357	0.00989205	0.00938012	0.0138825	0.0123457	0.0116101	0.0135525	0.008628	0.0108704	0.00960495	0.0127741	0.00864391	0.0119874	0.00938373	0.0115891	0.0106276	0.00666814	0.00932317	0.0118029	0.00577614	0.0144757	0.0132515	0.00794389
2276.32	0.010269	0.011419	0.0110871	0.0136327	0.0119839	0.0114849	0.0117949	0.00750342	0.010176	0.0093742	0.00990692	0.00570517	0.0100039	0.0153971	0.00955487	0.0108289	0.00968668	0.00940625	0.0117133	0.012078	0.0117627	0.0133293	0.0114176	0.0105165	0.00744246	0.0118643	0.00743813	0.0114567	0.00992707	0.00933395
2276.69	0.0100907	0.00735261	0.0125677	0.00786186	0.0111759	0.00864319	0.0120879	0.0106085	0.00994623	0.011545	0.00851844	0.0110562	0.0109212	0.0138219	0.00604943	0.00948624	0.00800556	0.0106489	0.00617525	0.00993282	0.00877585	0.0119116	0.00937743	0.0112194	0.0126664	0.00734587	0.0120378	0.00991609	0.00673671	0.0122883
2277.06	0.0097677	0.00864982	0.0096328	0.00751615	0.00997431	0.0149747	0.00886465	0.00875581	0.00985923	0.0133484	0.00984508	0.0124894	0.00994435	0.0104043	0.00950875	0.00915006	0.0124813	0.010293	0.00884259	0.0111692	0.00867503	0.0108938	0.00891635	0.00987454	0.00749324	0.0080398	0.0113511	0.00875857	0.00860175	0.0112953
2277.42	0.00946653	0.00871391	0.00826846	0.0107509	0.0104807	0.00874552	0.0114493	0.0127102	0.00997299	0.00833899	0.0114451	0.0119986	0.0111568	0.00943698	0.0067705	0.0102742	0.0113314	0.00952743	0.0102604	0.00909373	0.0118316	0.0098775	0.0101874	0.00982582	0.00933898	0.00946491	0.00867278	0.0103408	0.00812819	0.00796851
2277.79	0.0101485	0.0100328	0.0122233	0.00774264	0.00811495	0.013169	0.00735427	0.0106455	0.0097916	0.0106958	0.011718	0.00923604	0.006197	0.0124619	0.00520682	0.00838827	0.0112241	0.00778304	0.00490868	0.00926297	0.00756194	0.0117812	0.0102454	0.0122647	0.00781293	0.0103738	0.0113871	0.0109667	0.00852775	0.0095895
2278.16	0.00971965	0.00921364	0.00997077	0.0118808	0.0114221	0.0134331	0.00809932	0.0107901	0.00996979	0.0110155	0.00965251	0.0127208	0.0107673	0.0151119	0.00554034	0.0101815	0.0108867	0.0126692	0.00955336	0.00966859	0.00877868	0.0101827	0.00924584	0.0119072	0.0084113	0.00908191	0.00905005	0.00821189	0.0111453	0.00882733
2278.53	0.00971807	0.0103787	0.0139122	0.0111856	0.01466	0.015878	0.012401	0.00786995	0.00980568	0.00729506	0.00998332	0.0106229	0.0109201	0.0161055	0.0109532	0.0105534	0.0126443	0.0117419	0.00850504	0.00799477	0.0108446	0.00886101	0.0091215	0.00971122	0.0103763	0.0113257	0.0121942	0.0119395	0.0118282	0.0107761
2278.9	0.0103557	0.0112847	0.012283	0.00880056	0.0111751	0.011704	0.0107401	0.00907202	0.00972331	0.0120091	0.00620406	0.00977011	0.00891903	0.0142529	0.00999416	0.00921704	0.0104103	0.0101732	0.0129655	0.0094984	0.00739792	0.0112751	0.0101775	0.00751944	0.00958818	0.00996678	0.00770445	0.00905293	0.00656405	0.0101313
2279.27	0.00998172	0.0102447	0.00732273	0.00970368	0.0120587	0.011163	0.0102082	0.0113788	0.0098148	0.0111456	0.00880688	0.0119936	0.00841224	0.0134979	0.00837869	0.0103626	0.0105993	0.008276	0.00853736	0.0094518	0.0109389	0.0132335	0.0119261	0.0101997	0.0095603	0.0109533	0.00916559	0.00650473	0.0118943	0.00727626
2279.64	0.0107419	0.00781128	0.0120105	0.0111452	0.00536236	0.0111178	0.0119811	0.00791914	0.00969806	0.0150134	0.00748093	0.0108978	0.0122816	0.0165738	0.0108595	0.0107559	0.00974074	0.0106014	0.00937972	0.00808944	0.00971361	0.00792195	0.00835939	0.00861345	0.0105289	0.00965009	0.00988305	0.00905703	0.011905	0.00839729
2280.01	0.0104793	0.0122625	0.0108543	0.0137426	0.0110031	0.011671	0.00659252	0.0106482	0.00985937	0.00973169	0.0105951	0.00855171	0.0100061	0.0187654	0.00772237	0.0104282	0.0102447	0.0124434	0.0126122	0.00533735	0.0107282	0.00754208	0.0106962	0.00993593	0.0117442	0.010425	0.0105464	0.00856486	0.0081432	0.00933586
2280.38	0.00991264	0.00889029	0.0115273	0.00904007	0.01207	0.00887542	0.00528251	0.00659794	0.00982081	0.0122469	0.0113044	0.00993626	0.0108792	0.018114	0.0101877	0.0096105	0.012458	0.0112551	0.00724286	0.00687732	0.00850825	0.00816353	0.0113497	0.00551182	0.00675172	0.0108708	0.0105926	0.0091896	0.0074893	0.00997896
2280.75	0.0109844	0.0110643	0.00686574	0.00907562	0.0098052	0.0117408	0.0125486	0.00938636	0.00965579	0.0154976	0.0102765	0.0125942	0.0117535	0.0174137	0.00934182	0.00955619	0.0055743	0.00770159	0.0129336	0.00764651	0.00950573	0.00900659	0.011313	0.0112475	0.00993288	0.0117906	0.00991256	0.00816055	0.0100801	0.0106251
2281.12	0.0090999	0.00867828	0.00744777	0.0116011	0.0131728	0.0123464	0.00715888	0.00783592	0.00994077	0.00998524	0.00920119	0.00898319	0.0115129	0.0237073	0.0093101	0.00998722	0.0114326	0.00668326	0.00952217	0.00884984	0.0104377	0.0105323	0.0130782	0.00799426	0.00990158	0.010502	0.0112807	0.00788461	0.0117529	0.00880354
2281.5	0.00918155	0.00958729	0.0106714	0.00882465	0.0138917	0.0067938	0.0116975	0.00756203	0.0101612	0.00749053	0.0115344	0.0101366	0.00947166	0.0220489	0.00753565	0.00892042	0.0109751	0.00949093	0.010806	0.00995343	0.00852914	0.0129708	0.00951677	0.00826207	0.0104768	0.00704562	0.0096687	0.0123833	0.00661823	0.00807442
2281.87	0.00906536	0.0112466	0.00938586	0.0133177	0.0097836	0.0110408	0.00928979	0.00952219	0.0100533	0.0102531	0.00916893	0.0101189	0.0108184	0.0268595	0.00744962	0.0107958	0.0123527	0.00649282	0.0144491	0.00910667	0.00904399	0.0133847	0.00913144	0.0097396	0.00847608	0.00924902	0.00939059	0.0121012	0.00787376	0.00537748
2282.24	0.00979494	0.00995343	0.00660658	0.00704245	0.0110963	0.00940012	0.00795982	0.00812893	0.00987292	0.00972046	0.0102297	0.0112461	0.010564	0.0281502	0.0114279	0.0095475	0.0074674	0.0088233	0.0132232	0.00855964	0.0122823	0.00923064	0.00660762	0.0106747	0.0099144	0.00765095	0.0140514	0.010435	0.01008	0.00911651
2282.61	0.00942063	0.0136394	0.00831672	0.01015	0.0103244	0.00955603	0.0106379	0.00949124	0.00971713	0.00934619	0.00710427	0.0107444	0.01037	0.0331391	0.00848612	0.0109887	0.0112222	0.0119904	0.00915608	0.00985328	0.00874233	0.00944764	0.01008	0.00872527	0.0110467	0.00867135	0.00821608	0.00882942	0.00982902	0.0114984
2282.98	0.0103825	0.0127639	0.00893788	0.00979903	0.00999812	0.00998674	0.0117259	0.0119211	0.0102029	0.00873808	0.0110733	0.0123557	0.0121434	0.0341883	0.00572402	0.00938045	0.00938978	0.00890998	0.0107964	0.0110185	0.00727685	0.00541278	0.0107376	0.011824	0.00667568	0.00814671	0.00948675	0.0111791	0.00998903	0.00920654
2283.36	0.00926174	0.00749291	0.00907461	0.00870997	0.0145984	0.00801078	0.00943516	0.010057	0.00974904	0.00929689	0.00692526	0.00613831	0.00921203	0.0358162	0.00817177	0.00909643	0.00637907	0.0109635	0.0114039	0.0117357	0.01529	0.013156	0.00957227	0.00769184	0.00688378	0.0104793	0.0071739	0.00945899	0.0107796	0.00693808
2283.73	0.00936775	0.0106947	0.00813756	0.00809225	0.00998584	0.00997788	0.0136293	0.00821317	0.00986403	0.0142053	0.012467	0.010314	0.0133475	0.0386028	0.00814818	0.00995142	0.00950647	0.00615433	0.0103999	0.0113009	0.00964491	0.0119859	0.0103512	0.00596332	0.00824408	0.0126459	0.0135338	0.00911723	0.0103363	0.00984152
2284.1	0.00817074	0.0116776	0.0102534	0.00866287	0.0138336	0.00798998	0.0112718	0.0116221	0.0100089	0.0109059	0.0108731	0.00909427	0.0105748	0.0481771	0.00981179	0.00881296	0.0123243	0.00856027	0.00567912	0.00829689	0.0102798	0.00581814	0.0111517	0.00941877	0.0107509	0.0129876	0.00964021	0.00732479	0.00955633	0.00996471
2284.48	0.00867854	0.00893113	0.00856793	0.00844866	0.0116835	0.00724601	0.00997135	0.0121112	0.0100852	0.0104502	0.00988839	0.00872623	0.0123958	0.0484352	0.0104442	0.0114439	0.00988409	0.00689213	0.0112075	0.00616215	0.0109719	0.00981763	0.00875908	0.0116349	0.0104537	0.00791371	0.00782744	0.0142813	0.0104745	0.00967249
2284.85	0.0100968	0.00970691	0.0112931	0.00730346	0.0113897	0.0108282	0.0123146	0.0107293	0.0103563	0.00860019	0.0123037	0.0114891	0.00739832	0.0490477	0.00642123	0.00986683	0.00844719	0.00728985	0.0071949	0.00790815	0.00963047	0.0128885	0.00849305	0.011239	0.0104105	0.0130186	0.00939697	0.00758519	0.010715	0.0106332
2285.23	0.00986539	0.00779641	0.00859154	0.0110003	0.0110755	0.0101377	0.0132892	0.01355	0.0101131	0.0125244	0.0114907	0.00945539	0.0073814	0.0617098	0.00808119	0.00979913	0.00917367	0.00958156	0.0082581	0.0109127	0.012344	0.00885079	0.00980875	0.010434	0.0089075	0.00730384	0.00983898	0.00934033	0.00958274	0.0149368
2285.6	0.00960407	0.0109309	0.010713	0.00847737	0.0094924	0.00959363	0.0110522	0.0103368	0.0101451	0.013953	0.00728947	0.0102176	0.00968088	0.063767	0.00834304	0.0095574	0.00861087	0.0109396	0.00415802	0.00869549	0.00848038	0.00800842	0.0103073	0.0109668	0.0111869	0.00815621	0.00920389	0.0117819	0.0122427	0.0102054
2285.98	0.00914676	0.0111594	0.00896595	0.0107862	0.0129444	0.0133255	0.00952603	0.0116911	0.00989311	0.0114089	0.00660167	0.00915392	0.0143677	0.0656575	0.0063904	0.00836079	0.0102793	0.0103574	0.00760966	0.00821856	0.00924481	0.00929715	0.00982779	0.00948731	0.0112677	0.0112271	0.0125015	0.0112418	0.00804731	0.0080601
2286.35	0.00910777	0.00995524	0.00816546	0.00711749	0.0108854	0.0126359	0.0120731	0.00947736	0.00969028	0.0106024	0.0103578	0.0106562	0.00753442	0.0778552	0.0102197	0.0106397	0.00986414	0.00629463	0.00944396	0.0098046	0.00834717	0.00891251	0.00889755	0.00902644	0.00854165	0.00806093	0.00900942	0.00712623	0.0104119	0.0104742
2286.73	0.010032	0.0128645	0.0120929	0.00808025	0.010323	0.0126972	0.0105599	0.00892614	0.00999877	0.0112181	0.00549903	0.0104731	0.0169205	0.0815425	0.00789139	0.00930361	0.00763702	0.0120347	0.0119711	0.00992979	0.0116902	0.00659141	0.00956638	0.00892276	0.01183	0.00999633	0.0102803	0.0108307	0.00898016	0.00819448
2287.11	0.00955588	0.0107582	0.00674585	0.0108347	0.010492	0.0117367	0.0129172	0.0114747	0.0098667	0.0102509	0.0103877	0.0100067	0.00996601	0.0917715	0.00997799	0.00903242	0.0104102	0.00553604	0.00969319	0.00992719	0.00884365	0.0071121	0.0073702	0.00896824	0.00710731	0.00980779	0.00577072	0.009834	0.0103356	0.00991882
2287.48	0.00960265	0.0107364	0.0118627	0.0122661	0.0133879	0.0105266	0.0149442	0.00845272	0.0100014	0.00719829	0.0112425	0.00928816	0.0104491	0.1005	0.0119883	0.0106906	0.0102853	0.0114257	0.00953272	0.0113165	0.00936994	0.00762067	0.00981197	0.0110023	0.0125568	0.011421	0.00790769	0.0139876	0.00903634	0.00819044
2287.86	0.00998579	0.011145	0.00962909	0.0111954	0.0108174	0.0112657	0.00628502	0.011114	0.0101858	0.00814978	0.00974511	0.0123892	0.00960513	0.103619	0.007964	0.00983212	0.0103601	0.00914792	0.00669656	0.00803464	0.00722322	0.00561357	0.00639611	0.011024	0.0100991	0.00815886	0.00732256	0.00725224	0.0119158	0.0105291
2288.24	0.0099549	0.0105179	0.0106723	0.0131881	0.0101442	0.00961481	0.0119239	0.0121688	0.00984561	0.0111238	0.00984419	0.0091098	0.00673293	0.113611	0.00692775	0.00923675	0.011065	0.010048	0.00959819	0.00961444	0.0105153	0.00844011	0.00716681	0.00666805	0.00837955	0.00909039	0.0111308	0.00897191	0.00700742	0.00937816
2288.61	0.0096963	0.0093458	0.0107312	0.0114171	0.00773975	0.0120866	0.0144941	0.00825371	0.00995827	0.00916545	0.0101942	0.0126208	0.00869072	0.118927	0.0121813	0.00930726	0.00935726	0.0130013	0.00835922	0.0084422	0.0101671	0.0111493	0.0113573	0.00914014	0.0102226	0.00716583	0.00672006	0.00964579	0.00850193	0.0117256
2288.99	0.0104767	0.00803625	0.0105411	0.00779198	0.00957774	0.0135604	0.0113866	0.0107911	0.00983157	0.00480692	0.00891789	0.00820681	0.012552	0.124062	0.0102574	0.0087805	0.00907656	0.0129223	0.011211	0.00839217	0.00893493	0.00997328	0.0135904	0.00835982	0.00652714	0.0098368	0.00473638	0.0128542	0.00947976	0.00821578
2289.37	0.00989046	0.00829686	0.0126895	0.0106065	0.0102502	0.0120755	0.00898706	0.0107943	0.00952426	0.00723616	0.00905577	0.013692	0.00611032	0.135991	0.0100689	0.00903291	0.0123282	0.00804844	0.0122415	0.00848267	0.0129776	0.0107778	0.00889035	0.0141785	0.00657564	0.0148959	0.0143373	0.0124946	0.012437	0.0102397
2289.75	0.00977985	0.00932456	0.00723839	0.0118474	0.0114311	0.0132123	0.0125354	0.0117476	0.010042	0.0108606	0.00817262	0.00799096	0.00741279	0.13192	0.00590749	0.0102171	0.0106635	0.00618799	0.00796286	0.0102537	0.00756277	0.00781057	0.00927644	0.0116857	0.00827091	0.0138621	0.00988835	0.0071626	0.00887707	0.00962634
2290.13	0.0106864	0.014145	0.0104513	0.00856318	0.00967349	0.00926022	0.00846679	0.00920429	0.0100415	0.00985185	0.00770497	0.0117378	0.008511	0.155213	0.0116377	0.00952362	0.00795781	0.0120875	0.00648498	0.0109035	0.0101947	0.00684799	0.00805333	0.00993462	0.0104192	0.00853646	0.00933854	0.00871589	0.00757165	0.0118272
2290.5	0.00993364	0.0104736	0.00881794	0.00995205	0.0109714	0.0107046	0.0126469	0.0100369	0.00992229	0.0112473	0.0070565	0.0101887	0.0114716	0.162793	0.00765942	0.0117299	0.00886824	0.00939537	0.0128188	0.0102266	0.00938104	0.00913477	0.00735816	0.00888171	0.0083972	0.0107762	0.0081584	0.0100846	0.00937941	0.00593691
2290.88	0.0100675	0.0110785	0.0102768	0.00532175	0.00847195	0.0122907	0.00749219	0.00894618	0.00970386	0.00732744	0.0109791	0.011758	0.00921684	0.169213	0.0104694	0.0100971	0.0100122	0.00883769	0.00987422	0.00598988	0.00934873	0.00839084	0.00893543	0.00989893	0.00969875	0.00964836	0.0139944	0.00912759	0.0103982	0.0138551
2291.26	0.00877021	0.00963696	0.0107876	0.0146722	0.00928812	0.0125839	0.0119583	0.0129885	0.0105688	0.0101363	0.00905336	0.00986589	0.0120928	0.173975	0.009366	0.0085384	0.00973818	0.00998215	0.0067193	0.0106728	0.00956912	0.00991839	0.0107005	0.00970979	0.00934635	0.00936157	0.0146261	0.0116312	0.00741311	0.0113917
2291.64	0.0106631	0.0111464	0.0136376	0.0112227	0.011864	0.0113112	0.0105103	0.0115315	0.00977175	0.00869361	0.0110786	0.0117412	0.00769068	0.183424	0.0127381	0.00873275	0.00953832	0.011355	0.0101386	0.00959252	0.0129948	0.0109191	0.0112779	0.0100861	0.00846267	0.0122642	0.00872039	0.00994514	0.011122	0.0114326
2292.02	0.00999967	0.0093199	0.0137792	0.00771051	0.0103874	0.011802	0.00966891	0.0109146	0.00981157	0.00997276	0.0133112	0.0110028	0.00930956	0.193007	0.00946959	0.00975613	0.0106045	0.0122946	0.0094378	0.0106892	0.0112739	0.0108173	0.00877859	0.00922086	0.00925943	0.00909635	0.0101797	0.00750263	0.00879126	0.0133532
2292.4	0.00984852	0.0107647	0.00901876	0.00887121	0.0101258	0.00957798	0.00904908	0.0108382	0.00995502	0.00722346	0.00607147	0.00700448	0.0153979	0.197296	0.0076104	0.0098133	0.00755321	0.00788613	0.0112271	0.0102413	0.0112903	0.0106306	0.00880784	0.00918205	0.0119311	0.0091606	0.0105852	0.0112067	0.0111297	0.0162965
2292.78	0.00854342	0.0104631	0.0124282	0.0112568	0.0131418	0.00893837	0.0121467	0.00651078	0.00969605	0.00900447	0.00843836	0.00500542	0.0112101	0.20087	0.00991891	0.00930704	0.00898829	0.0102469	0.00611302	0.00798618	0.00856042	0.00717072	0.0059962	0.00968826	0.0111418	0.00739647	0.00947349	0.0127812	0.0129717	0.0355783
2293.17	0.0100422	0.00981201	0.0127931	0.00997928	0.00977915	0.0110221	0.00924011	0.00993262	0.0103088	0.0132131	0.00876495	0.00628409	0.00893302	0.20316	0.007287	0.00869788	0.00945716	0.00862029	0.0104642	0.0082749	0.00606295	0.0104153	0.00700229	0.00564947	0.0109908	0.0116313	0.00966763	0.0095585	0.010239	0.0393737
2293.55	0.0085896	0.00848233	0.00944921	0.0123051	0.0121005	0.0136501	0.0108976	0.0122667	0.00951204	0.0126045	0.00709363	0.0103122	0.0104602	0.193466	0.00964556	0.00976892	0.0096343	0.00905509	0.00930364	0.0114012	0.00885414	0.0104649	0.0123569	0.0106644	0.0119007	0.0160286	0.0095598	0.00590377	0.00699219	0.0241465
2293.93	0.00953337	0.0100238	0.00942837	0.0114805	0.00994947	0.013986	0.0079942	0.0117261	0.00969191	0.0121079	0.00547226	0.012121	0.0108077	0.187125	0.00744928	0.00914783	0.0108823	0.00829217	0.00952257	0.00984323	0.0128074	0.00828136	0.00989082	0.0097397	0.00556219	0.0116549	0.00627348	0.00523995	0.0141454	0.020461
2294.31	0.0105813	0.0119521	0.0108174	0.00815973	0.00974677	0.011816	0.010022	0.00881252	0.0102486	0.00675095	0.0093774	0.0105307	0.00971638	0.18219	0.00584086	0.00928022	0.0107818	0.00896865	0.0119314	0.0109241	0.00969149	0.0109445	0.00967373	0.00889422	0.00943227	0.0121981	0.0103836	0.0100378	0.00864901	0.0123376
2294.69	0.00927244	0.00982136	0.0111424	0.0108269	0.00984385	0.0107772	0.00947264	0.0123646	0.00979924	0.00902103	0.0142029	0.00965753	0.00838702	0.161085	0.00833374	0.0110583	0.00832738	0.0109722	0.0084415	0.0100772	0.0114596	0.00849031	0.0074192	0.0109289	0.00832245	0.00778132	0.00918531	0.00998855	0.0119679	0.00845446
2295.08	0.00985172	0.00933059	0.0106241	0.00993988	0.0059096	0.0109581	0.0110354	0.00728175	0.00995685	0.012585	0.011207	0.0117658	0.0120057	0.148032	0.00655276	0.00956364	0.00949182	0.00972215	0.00548246	0.00565218	0.0109246	0.0113687	0.0107773	0.0115814	0.012491	0.0101866	0.0122803	0.0126552	0.00750402	0.00920142
2295.46	0.0105866	0.00823157	0.0100915	0.0088172	0.0102424	0.0128648	0.00757196	0.0106161	0.0100135	0.00785045	0.0102261	0.0120554	0.00982935	0.132655	0.010232	0.01161	0.0144393	0.0115098	0.00859643	0.00621688	0.0111682	0.00631096	0.00829682	0.00729772	0.00741235	0.0127998	0.0110799	0.00985325	0.0122371	0.0113496
2295.84	0.00958314	0.0115164	0.0104396	0.00581065	0.012939	0.0114334	0.00883227	0.00713769	0.00982188	0.00892041	0.00942184	0.00921291	0.0102358	0.119545	0.0106771	0.0113114	0.0153071	0.0116758	0.00655089	0.00451373	0.0115005	0.0100362	0.010508	0.00914571	0.0102903	0.0109277	0.00756764	0.0106385	0.0100624	0.00839441
2296.23	0.0112789	0.00933703	0.0115935	0.0119002	0.0115535	0.0106189	0.014173	0.0110419	0.00963704	0.00667365	0.00980673	0.0109551	0.00959782	0.106861	0.00953257	0.0100252	0.00697074	0.00523081	0.00779152	0.0101618	0.00976842	0.0111483	0.0124686	0.0109186	0.0096866	0.00793113	0.00969637	0.0100384	0.00734979	0.00858884
2296.61	0.0095243	0.0120342	0.00774574	0.0110924	0.0105751	0.0133973	0.00998602	0.0160235	0.00989888	0.00939394	0.00465275	0.00833687	0.00801545	0.0920955	0.00860187	0.011229	0.00819089	0.0100599	0.00917619	0.00791313	0.0114058	0.00990637	0.0112724	0.00823889	0.00815786	0.0056155	0.00770204	0.00906295	0.0111464	0.00994272
2296.99	0.009214	0.0119665	0.00970412	0.00822331	0.00598855	0.0130075	0.00986959	0.0079281	0.0103198	0.0145441	0.00917204	0.0121377	0.0116916	0.0831971	0.00882977	0.0087907	0.0122555	0.00924935	0.00885421	0.00929778	0.0078416	0.00445742	0.00657783	0.00810575	0.00793554	0.00867929	0.0081438	0.00872451	0.00673561	0.0143661
2297.38	0.0108433	0.00926199	0.0121695	0.0091347	0.00952252	0.00980977	0.0110105	0.00796558	0.00977991	0.0142942	0.00740404	0.00843963	0.0141598	0.0755406	0.0135723	0.00935213	0.0105554	0.0103527	0.00905048	0.0119067	0.00884236	0.00975188	0.0156733	0.011029	0.00596575	0.00568954	0.0101016	0.00835175	0.0105824	0.00929869
2297.76	0.0094937	0.00951357	0.00923567	0.0114808	0.0138075	0.0131042	0.0120395	0.00810175	0.00972595	0.00848389	0.00993764	0.0113785	0.00857529	0.0724583	0.00782269	0.0111486	0.00910967	0.00717031	0.0115606	0.00523576	0.0106453	0.0109727	0.0122872	0.011758	0.0117391	0.0116564	0.0109778	0.00966172	0.00675739	0.0104462
2298.15	0.0100558	0.00860036	0.0116598	0.00796848	0.00981121	0.0121435	0.00844315	0.0113607	0.00951443	0.00922554	0.00914318	0.00790797	0.01108	0.0643898	0.0107758	0.00998562	0.0126175	0.0121423	0.00897978	0.0122521	0.0110896	0.00900123	0.010203	0.00942638	0.0091667	0.00782937	0.013068	0.0119546	0.0110236	0.0126185
2298.53	0.00991993	0.0112633	0.00987907	0.00957849	0.0104123	0.0121903	0.00764478	0.00586422	0.0104053	0.00831865	0.00505248	0.00791604	0.0102323	0.0581342	0.0117271	0.0101552	0.00960576	0.0108512	0.0104688	0.00954207	0.00967068	0.00907761	0.00932029	0.0108161	0.0117253	0.00979603	0.00733201	0.00896732	0.0104153	0.00752654
2298.92	0.0107194	0.0106398	0.00957183	0.00840736	0.0074691	0.011222	0.00898037	0.00907991	0.0103278	0.0139591	0.00956314	0.0122061	0.0097528	0.0503414	0.011951	0.0106387	0.0133762	0.00734063	0.00860489	0.00999478	0.0107065	0.0098314	0.00943284	0.0136336	0.00798494	0.00933473	0.0101952	0.0125163	0.0101037	0.00923052
2299.31	0.00958392	0.0120817	0.00869534	0.00997142	0.00876282	0.0099758	0.0128804	0.00783796	0.0097359	0.0122602	0.011354	0.0111799	0.00895164	0.0459653	0.00802209	0.010496	0.0093489	0.00987882	0.00781549	0.00811813	0.00966901	0.00952645	0.0123596	0.010225	0.00881916	0.00711072	0.00738653	0.0115956	0.00798563	0.00779784
2299.69	0.00931732	0.00844376	0.0116647	0.0147506	0.0110321	0.0147533	0.00551416	0.00975734	0.0101189	0.0109968	0.00881663	0.0114458	0.0104289	0.0470613	0.0108074	0.010847	0.0102007	0.00957627	0.0114758	0.0105759	0.0111796	0.0125455	0.0117545	0.011452	0.010101	0.0120784	0.00938011	0.0137457	0.00987745	0.0095881
2300.08	0.00882092	0.00960102	0.00881605	0.00845484	0.0119406	0.0139455	0.0115677	0.0119877	0.0100656	0.0109275	0.0106472	0.00790177	0.0090521	0.0423032	0.0120388	0.00886411	0.00963833	0.00928565	0.0102901	0.0100179	0.0129745	0.0103195	0.00608854	0.00881466	0.00933423	0.0104148	0.0100861	0.00513227	0.00822071	0.00876607
2300.47	0.0107731	0.00816433	0.011021	0.00990626	0.0141308	0.00995813	0.00983612	0.0110001	0.00998183	0.0100523	0.0105322	0.00997186	0.0119151	0.0381226	0.0101477	0.010522	0.00901447	0.0106895	0.00983767	0.0058386	0.0110658	0.0102321	0.0102268	0.0108052	0.00938726	0.012331	0.00657134	0.00832214	0.00939039	0.0061656
2300.85	0.0102805	0.00843306	0.0112618	0.0101887	0.0124547	0.016491	0.0106817	0.0100834	0.00950139	0.00863235	0.0069377	0.0104917	0.00891323	0.0354617	0.0166558	0.0104718	0.00742802	0.011672	0.0110239	0.00822666	0.0117135	0.0100296	0.00929752	0.0107729	0.00862175	0.00874577	0.00966265	0.0108494	0.00847866	0.009188
2301.24	0.00933303	0.0116634	0.0114536	0.0101142	0.0100563	0.0115283	0.0107988	0.0103634	0.0101197	0.00669282	0.00818057	0.00922181	0.0106467	0.0345779	0.0191304	0.0101326	0.0125267	0.00593291	0.010676	0.00622416	0.01137	0.00765897	0.00882721	0.00930956	0.0114469	0.00748547	0.00545789	0.0124697	0.00931832	0.00773533
2301.63	0.00964459	0.00862698	0.012421	0.00971757	0.0104321	0.0162196	0.00922588	0.0101517	0.0099173	0.00712525	0.0116548	0.0125488	0.0104941	0.0340373	0.0201857	0.0102784	0.0100192	0.00951654	0.0112542	0.00915487	0.00928277	0.0130394	0.00710194	0.00989253	0.00849658	0.0101234	0.00836792	0.0102861	0.0111473	0.00847898
2302.02	0.0106302	0.00861422	0.00895714	0.0107847	0.0113693	0.0116231	0.00933764	0.0119409	0.0101414	0.00954172	0.0114118	0.00887045	0.0131617	0.0323583	0.0226988	0.0105988	0.00856266	0.00555623	0.00863731	0.00720499	0.0101829	0.00826582	0.00677212	0.00964026	0.00746126	0.00693971	0.00526159	0.00820769	0.00865756	0.0101847
2302.41	0.00964514	0.00880167	0.00874304	0.00617662	0.0132957	0.0122454	0.00771793	0.0121515	0.0100512	0.00895869	0.0128521	0.0123919	0.00987882	0.0315258	0.0256927	0.0107466	0.010127	0.0108273	0.0132259	0.0135598	0.00896303	0.0112829	0.00784826	0.0089115	0.0127159	0.0148574	0.00900439	0.0125562	0.0108605	0.0128391
2302.79	0.0108101	0.0070128	0.00854037	0.011025	0.00984473	0.00708786	0.0105801	0.0081349	0.00990465	0.00933927	0.00987761	0.0110991	0.0106	0.0287636	0.0340104	0.00963125	0.010345	0.00851724	0.0142426	0.0105614	0.014275	0.00781468	0.00747394	0.0146963	0.0135398	0.0124531	0.0105141	0.00910114	0.0111701	0.00686759
2303.18	0.00851313	0.00998131	0.00746181	0.00824618	0.0106343	0.0123617	0.00777947	0.00866425	0.00986739	0.00962521	0.010982	0.0101787	0.00855029	0.0306433	0.0368905	0.00984293	0.0100822	0.0111322	0.00909421	0.00968181	0.0107183	0.0110517	0.00889844	0.00552994	0.0104002	0.00996088	0.00881596	0.00990764	0.0101008	0.00978274
2303.57	0.0102353	0.00980391	0.00785166	0.0120921	0.0114022	0.00961281	0.0108395	0.00720204	0.00980335	0.0125414	0.00952407	0.0136712	0.00743361	0.0246868	0.0386762	0.0104132	0.00917265	0.0117412	0.00813902	0.00870821	0.00553788	0.0102761	0.00966587	0.00814521	0.0109922	0.00787278	0.0114177	0.00913169	0.00933998	0.00822572
2303.96	0.0101242	0.0107266	0.0113213	0.00786367	0.00945537	0.00929388	0.0103608	0.0103033	0.00977804	0.0110752	0.00665461	0.00953872	0.0119864	0.0278499	0.0432891	0.0105764	0.00760487	0.00987371	0.00785885	0.00990067	0.0116979	0.00507647	0.0123309	0.00879193	0.00970028	0.00975336	0.0112687	0.00650197	0.00950059	0.0102589
2304.35	0.00862821	0.00747335	0.0119187	0.00714156	0.00995975	0.00997805	0.012046	0.00793803	0.00971716	0.0107226	0.0120288	0.0091615	0.0102343	0.0249725	0.0359238	0.0100182	0.00844844	0.0117626	0.0106193	0.00576444	0.0118903	0.00749161	0.00932761	0.00932228	0.00926202	0.00796486	0.0109713	0.0114515	0.00812113	0.0091489
2304.74	0.00874681	0.00976268	0.00685045	0.0077967	0.0097392	0.0106472	0.00845116	0.00899536	0.00972883	0.010445	0.0101802	0.00853637	0.0120182	0.0234751	0.0397765	0.00980908	0.00848455	0.0081408	0.011152	0.00864771	0.0105583	0.0110005	0.0102484	0.00793916	0.00982077	0.00802716	0.0110528	0.00694313	0.0117341	0.00815685
2305.13	0.00951016	0.0118715	0.0116447	0.00989245	0.00989028	0.00898378	0.00983482	0.00899298	0.009906	0.0120144	0.0107963	0.0102691	0.0109938	0.0239703	0.0423125	0.0121251	0.00928771	0.0120949	0.00802733	0.00782072	0.00852265	0.00732474	0.00984554	0.00981799	0.00806154	0.00954265	0.0103377	0.00797205	0.0111356	0.0103005
2305.53	0.00948143	0.00998014	0.0123312	0.00754917	0.00959902	0.0103408	0.00762241	0.0109195	0.0101488	0.00972282	0.0106948	0.00897166	0.0098921	0.0220749	0.0417114	0.0116199	0.0123621	0.00832523	0.00586612	0.010002	0.0107335	0.00968985	0.0120316	0.00832464	0.00727917	0.011233	0.009487	0.0110491	0.0102727	0.014089
2305.92	0.0101149	0.0109585	0.0110214	0.0116946	0.0137293	0.0101743	0.00639805	0.00707707	0.00949059	0.00687742	0.0093863	0.0112453	0.0118572	0.0212464	0.040621	0.0107445	0.009305	0.00947131	0.0110747	0.00863485	0.0113332	0.0111298	0.0117625	0.0113645	0.010022	0.00915447	0.00981188	0.00606179	0.0109192	0.0105709
2306.31	0.00866467	0.00938941	0.0138565	0.00700162	0.00870657	0.0087123	0.0128239	0.0130189	0.00983632	0.00672371	0.0114984	0.0122991	0.0111637	0.0200699	0.0349543	0.0106658	0.00882427	0.0142348	0.00990778	0.00862835	0.00749904	0.00763957	0.0110895	0.00827914	0.00971268	0.0125721	0.00828888	0.00722808	0.0107507	0.00750369
2306.7	0.00995902	0.00879972	0.00754693	0.0105943	0.00620744	0.00849796	0.0111492	0.00924953	0.01015	0.0130053	0.0129435	0.00917272	0.00982703	0.0146233	0.0319897	0.0110779	0.00993439	0.00913983	0.00787732	0.00902253	0.00869621	0.00878801	0.0123811	0.0100846	0.00628675	0.00801594	0.0105089	0.00924866	0.00775889	0.011049
2307.09	0.0104605	0.0105506	0.00785212	0.0121468	0.00978297	0.0139042	0.0129849	0.0134203	0.0100457	0.0109521	0.0116757	0.0128281	0.0118571	0.021555	0.0304306	0.0101031	0.00808661	0.00967238	0.0110278	0.0113643	0.00726446	0.00975764	0.0116974	0.00932965	0.00875508	0.00899185	0.00964552	0.0093193	0.0088034	0.00827767
2307.49	0.010219	0.00727272	0.012471	0.00900202	0.0119881	0.0082015	0.0108937	0.0104173	0.00968824	0.00981154	0.00781094	0.0108853	0.0118404	0.0170573	0.0239729	0.0109887	0.010627	0.00958189	0.0092381	0.00378929	0.00730151	0.0126113	0.00870828	0.0122401	0.0126164	0.00920047	0.0101653	0.00884746	0.00525795	0.0113568
2307.88	0.00991328	0.00980748	0.00966383	0.0114823	0.0117421	0.0109579	0.00773387	0.00751848	0.00966282	0.0118602	0.00997213	0.0131451	0.00912228	0.0152121	0.0219191	0.0124745	0.0148625	0.012256	0.0073567	0.0110695	0.0124371	0.00649096	0.008356	0.0103237	0.00856146	0.00950759	0.0125604	0.01344	0.0120303	0.0111192
2308.27	0.00962808	0.0108721	0.010106	0.0096618	0.0125903	0.0118669	0.0105477	0.0126335	0.00990081	0.00849322	0.0119487	0.00720696	0.00956544	0.0143008	0.0164665	0.0130032	0.0103821	0.00817878	0.0101925	0.00570818	0.0157836	0.00643274	0.0112014	0.0111672	0.0106647	0.00837052	0.00789116	0.0123509	0.0119733	0.0114613
2308.67	0.0102556	0.00792426	0.010517	0.00634868	0.0121966	0.0106221	0.0100381	0.00880445	0.0100782	0.0144283	0.0111419	0.00840371	0.0100615	0.0123731	0.0165843	0.0119284	0.010106	0.00907641	0.0106086	0.00637381	0.00919464	0.0145857	0.013832	0.00950297	0.0140523	0.0106635	0.00725808	0.0115919	0.00909431	0.0111582
2309.06	0.00980753	0.0100982	0.0107265	0.00857072	0.00867673	0.0138552	0.00780299	0.00808809	0.00995195	0.00970088	0.0109861	0.00979674	0.00704674	0.0123351	0.0155282	0.0118589	0.00710031	0.00618916	0.0096419	0.0083616	0.00818208	0.00709865	0.0110884	0.0109179	0.0104863	0.00942104	0.00803915	0.00979897	0.0104209	0.00777722
2309.45	0.00893332	0.0109513	0.0129872	0.0112107	0.0116573	0.00724738	0.00865448	0.0103595	0.00999602	0.00720511	0.00782926	0.00641587	0.00999374	0.0151259	0.0112378	0.0107544	0.00904371	0.0089057	0.0078728	0.0097999	0.0129543	0.00831105	0.00948757	0.00878158	0.00944923	0.00719967	0.00854562	0.00922396	0.0121059	0.00860174
2309.85	0.00986945	0.00929257	0.00809307	0.00760369	0.00885677	0.0100657	0.0117461	0.0101254	0.00984041	0.0117275	0.00956642	0.00825575	0.0107602	0.0153337	0.0120546	0.0117981	0.0107745	0.00813684	0.00608124	0.00817041	0.0088336	0.00759009	0.0103272	0.0115391	0.00865886	0.0125095	0.011379	0.0124368	0.0116322	0.0106276
2310.24	0.00946405	0.00783799	0.00974394	0.0107785	0.00921756	0.0083046	0.0110369	0.0115903	0.0101843	0.00908338	0.00772197	0.00737592	0.0113595	0.0141168	0.0136474	0.0120918	0.012876	0.00797729	0.0116651	0.0100451	0.0109194	0.00847642	0.0116993	0.00640643	0.00827884	0.00963006	0.0096412	0.00754778	0.00844217	0.00847058
2310.64	0.0100845	0.00839793	0.00620887	0.0117702	0.0100658	0.00834407	0.0144325	0.00890893	0.00992666	0.0112545	0.00979399	0.00794608	0.0117213	0.0177327	0.0105969	0.0127673	0.0120118	0.00964042	0.00853971	0.00895401	0.0114199	0.0124948	0.00754718	0.0119199	0.0102291	0.0102796	0.0117217	0.00921872	0.0120895	0.00643801
2311.03	0.0103676	0.0109461	0.0101911	0.00791042	0.00819529	0.0114452	0.00790803	0.0118897	0.010038	0.00969066	0.00877071	0.00805705	0.00891683	0.0118313	0.00926434	0.0130957	0.0137123	0.0103681	0.00913657	0.00736731	0.0065614	0.00787895	0.00994492	0.00840696	0.00736451	0.00822817	0.00803923	0.00939946	0.00977015	0.00733063
2311.43	0.0104161	0.00886364	0.0112376	0.0107623	0.00906119	0.0109242	0.0133922	0.0106062	0.00988106	0.0139189	0.00892821	0.0136878	0.0112694	0.0100278	0.00905219	0.0149643	0.0126844	0.0085325	0.007469	0.00947153	0.0115527	0.00839337	0.00805936	0.00815558	0.0083126	0.00858705	0.012163	0.0070651	0.00920501	0.0114523
2311.83	0.00951485	0.0105139	0.00898773	0.0109807	0.0132754	0.0109012	0.0102829	0.0107409	0.0100136	0.0102114	0.0087113	0.0094486	0.0110047	0.012606	0.0117781	0.0129051	0.0113266	0.00883686	0.00758192	0.00974613	0.0110548	0.00837965	0.00925744	0.00974681	0.00930398	0.0110915	0.00845151	0.00985495	0.00916407	0.0112635
2312.22	0.0105423	0.0131018	0.00829244	0.00923548	0.0127309	0.00672047	0.00715602	0.0104556	0.0100613	0.00732595	0.0092679	0.010381	0.0076591	0.0112693	0.0138477	0.012716	0.0109458	0.0115287	0.0127651	0.0102517	0.00968406	0.0090813	0.00675299	0.0121299	0.00776613	0.0106806	0.00964508	0.0107388	0.00966355	0.00956727
2312.62	0.00958992	0.0103263	0.00935309	0.00944495	0.00996408	0.0120914	0.00866967	0.00893661	0.0100684	0.00864025	0.00737707	0.00904291	0.00638729	0.010901	0.0103896	0.0147747	0.0103052	0.00778582	0.012452	0.0109595	0.00982503	0.0107193	0.011897	0.00968128	0.0104163	0.0129159	0.00919579	0.00765998	0.00885864	0.0096362
2313.02	0.00847746	0.0143806	0.0104737	0.00709129	0.00999878	0.00738619	0.00758662	0.0103409	0.00978273	0.0122095	0.00832209	0.011225	0.00760814	0.0117447	0.00995886	0.0141685	0.0139718	0.00896824	0.00804371	0.00738134	0.00936991	0.00824412	0.00786223	0.0110862	0.00840157	0.00972044	0.00974237	0.0107076	0.0104292	0.0114248
2313.41	0.0110672	0.00857518	0.00811349	0.009859	0.0129739	0.0151148	0.0109374	0.0113618	0.0103795	0.0109693	0.0118274	0.00807987	0.00704667	0.0151426	0.00730757	0.0150358	0.00975941	0.00873181	0.0137336	0.0103356	0.00745428	0.00722182	0.011063	0.00655377	0.011508	0.00845306	0.0110801	0.010385	0.0076751	0.00539094
2313.81	0.00928909	0.0116511	0.00801716	0.00988456	0.011575	0.0101895	0.0102027	0.00949359	0.0098309	0.00878347	0.011297	0.0129937	0.00882392	0.00864451	0.00857031	0.015656	0.011192	0.0138747	0.0125778	0.00734818	0.00928812	0.0101015	0.00697333	0.0109033	0.00933766	0.00969185	0.0103874	0.0075055	0.00993846	0.00857248
2314.21	0.00977487	0.010802	0.0123923	0.0115366	0.01271	0.0109789	0.00888057	0.0105096	0.00971857	0.0121396	0.00646419	0.00880188	0.0114372	0.0126044	0.00806503	0.015795	0.0103856	0.00903482	0.0118892	0.0104377	0.00942891	0.00881349	0.00576679	0.00653494	0.00915146	0.00771875	0.00761152	0.00984086	0.00914981	0.00924574
2314.61	0.0104758	0.0105122	0.00996803	0.0101409	0.0106204	0.0106911	0.00939041	0.00840896	0.0102	0.00678565	0.00830202	0.0133904	0.00955657	0.0105067	0.00820519	0.0147688	0.00977251	0.00802923	0.00918772	0.0109615	0.011951	0.01268	0.00963939	0.00877158	0.00726294	0.0128626	0.00958477	0.0107076	0.010464	0.0094156
2315.01	0.0106746	0.00851527	0.00878729	0.0111718	0.0116728	0.00886643	0.00705309	0.00898283	0.00989672	0.00692469	0.00900725	0.0111674	0.0118383	0.0107923	0.0123264	0.0174404	0.0107342	0.0130117	0.00983377	0.0141837	0.00830208	0.00817474	0.0101793	0.0135378	0.00874569	0.0120368	0.00960928	0.00877849	0.0112195	0.0106861
2315.41	0.010135	0.00744532	0.0110899	0.0135971	0.0135409	0.0114206	0.0077173	0.00996285	0.00993357	0.00918695	0.00815061	0.0104684	0.00588719	0.00754492	0.00906717	0.0164764	0.00997932	0.0089531	0.00838174	0.00721605	0.00986062	0.012431	0.00929081	0.00944699	0.00935896	0.00981965	0.0106103	0.0100721	0.00851818	0.0116177
2315.81	0.0109642	0.00826904	0.00925616	0.0121579	0.0106502	0.00646603	0.00934288	0.011264	0.0100148	0.0116525	0.00667844	0.00873367	0.0122571	0.00922893	0.00744186	0.0182023	0.0116295	0.00877884	0.00664602	0.0132901	0.0115544	0.00782428	0.0102432	0.0105533	0.0115611	0.00996032	0.00793848	0.0114526	0.0109417	0.009612
2316.21	0.00956483	0.00892037	0.0108816	0.00821644	0.00995176	0.0110995	0.0112134	0.0111945	0.00982135	0.0120669	0.00960256	0.0109412	0.00653218	0.0126005	0.00605971	0.0174496	0.0128201	0.0133237	0.00950579	0.00413261	0.0109947	0.00968575	0.00711448	0.00971175	0.0113815	0.00655719	0.0131326	0.0135205	0.0050452	0.00791943
2316.61	0.0103473	0.00917355	0.00841604	0.0105691	0.0080151	0.0100272	0.00964465	0.0100172	0.00966228	0.00889726	0.0106601	0.0103295	0.0113861	0.00997657	0.00837306	0.01765	0.00817475	0.00981885	0.0105983	0.00858703	0.0096821	0.0121066	0.0106554	0.00912629	0.0061512	0.0107126	0.0112087	0.00906791	0.011093	0.00643979
2317.01	0.00964371	0.00936129	0.00880515	0.00909836	0.0116308	0.00714485	0.0102007	0.00989406	0.010119	0.00723384	0.0119002	0.00740362	0.00788223	0.00632312	0.00953191	0.0173764	0.0123876	0.00728678	0.00771253	0.0102307	0.00881712	0.00595543	0.00668489	0.0100968	0.00941034	0.00909946	0.00738768	0.0124422	0.0093396	0.00915594
2317.41	0.0108224	0.00852602	0.00670384	0.00908806	0.00831775	0.0121524	0.00810304	0.00821024	0.0098512	0.010878	0.00850849	0.0119665	0.00636685	0.0119895	0.0105383	0.0183185	0.0101344	0.0107012	0.00742304	0.00751566	0.0116007	0.00907315	0.0114538	0.00883341	0.00907872	0.00739431	0.0111906	0.00839467	0.00797161	0.0116277
2317.81	0.00977604	0.0123498	0.0104534	0.00665901	0.0102751	0.00947623	0.0121052	0.00936471	0.0102155	0.00975482	0.0078853	0.00787506	0.0150118	0.00990203	0.0110913	0.0187859	0.0092419	0.0103422	0.0122358	0.0117805	0.00846675	0.00935346	0.0120035	0.00795382	0.0110915	0.012084	0.00958798	0.00428271	0.00885095	0.0107285
2318.21	0.00961921	0.0102617	0.00936831	0.00983647	0.0126952	0.00672286	0.0120305	0.00896252	0.0097857	0.0090222	0.0107267	0.00925146	0.0112194	0.00955874	0.010371	0.019388	0.0128667	0.0111452	0.00931167	0.00891098	0.00936679	0.00814186	0.0116533	0.0121505	0.010079	0.00880481	0.0141065	0.0115785	0.00914176	0.0112641
2318.61	0.00987767	0.00868362	0.0065932	0.0130202	0.00742055	0.0126949	0.0114606	0.011908	0.0096732	0.0114591	0.0133858	0.00756599	0.01234	0.0127641	0.00791398	0.0191114	0.00973762	0.00794391	0.0133584	0.00985972	0.0103462	0.0140911	0.00944933	0.0119412	0.00914209	0.00892194	0.0119571	0.0110579	0.0116618	0.00969711
2319.01	0.010092	0.00828291	0.0089409	0.0138005	0.0122872	0.0133285	0.01091	0.0116651	0.0100167	0.00936554	0.0107158	0.00681009	0.00739465	0.0108922	0.00970223	0.0195091	0.00602255	0.00753071	0.0094938	0.00951275	0.0113553	0.0130787	0.0120455	0.0062886	0.0103038	0.00911334	0.0117934	0.0100096	0.00972224	0.0111447
2319.42	0.00914073	0.00837387	0.00855174	0.0106142	0.0102571	0.00850629	0.00910464	0.0100938	0.00982975	0.0112619	0.00592159	0.0111991	0.0110019	0.00706909	0.00723252	0.0191951	0.0095354	0.0096639	0.0121115	0.00796558	0.0118948	0.00832362	0.0106001	0.0109016	0.00928654	0.00860812	0.00980357	0.00872695	0.0112206	0.00941756
2319.82	0.00883702	0.00953128	0.010371	0.00915559	0.0114983	0.00829381	0.0138338	0.00977819	0.00969682	0.0110446	0.0121518	0.00988328	0.00790784	0.0143744	0.0102654	0.0174416	0.0123935	0.0092277	0.00766475	0.00593316	0.0125198	0.00774562	0.00942887	0.00981551	0.0115106	0.0112598	0.0111942	0.00959341	0.0117154	0.0131296
2320.22	0.00960319	0.0135813	0.0109855	0.0099834	0.0103226	0.0123973	0.0109265	0.00916207	0.00977594	0.0078572	0.011129	0.00986432	0.00583377	0.0076642	0.00747373	0.0202678	0.00800736	0.0076361	0.0109492	0.00790908	0.0119017	0.00958207	0.00862219	0.00892277	0.0154185	0.00893843	0.0106245	0.00959534	0.0132591	0.00846389
2320.63	0.00934728	0.00614033	0.00907115	0.00553211	0.0127218	0.00656339	0.00998262	0.00722663	0.0101088	0.0104614	0.0102799	0.0108578	0.00870201	0.00750944	0.0102951	0.0187309	0.0101534	0.00934099	0.00755711	0.00581264	0.00701545	0.00971352	0.0118471	0.0121273	0.010848	0.0117555	0.0109598	0.0119822	0.0109564	0.00878771
2321.03	0.00972288	0.0112789	0.0116659	0.00883683	0.0130585	0.0113114	0.0100264	0.00842538	0.00951743	0.00677724	0.00771595	0.0107503	0.00809688	0.00924853	0.00839256	0.0196572	0.00688916	0.0113426	0.0096026	0.0093459	0.0102485	0.00651006	0.0120367	0.0113704	0.00877481	0.00615809	0.00933416	0.0120304	0.00815109	0.0106993
2321.43	0.00949333	0.00927678	0.0121729	0.01003	0.0132805	0.0105001	0.00937366	0.0120572	0.00971728	0.0107606	0.00807927	0.0110101	0.00592477	0.00754648	0.0111106	0.0185034	0.0105783	0.0102059	0.0102407	0.00838989	0.0106051	0.0110584	0.00795745	0.00815858	0.0164381	0.00992141	0.00526168	0.00726706	0.0085125	0.0114552
2321.84	0.00930395	0.00931212	0.0140252	0.00656296	0.0146764	0.00974018	0.0118433	0.0131622	0.00998295	0.0108194	0.00709428	0.00828062	0.0117543	0.0095128	0.0102853	0.0190094	0.0100441	0.0120727	0.00805049	0.0128101	0.00642867	0.0109432	0.00888483	0.00681795	0.0140631	0.0103685	0.00905945	0.0116417	0.010224	0.010402
2322.24	0.0100801	0.00875585	0.0117735	0.0118283	0.00911516	0.0117912	0.0120829	0.00946197	0.0100292	0.00870561	0.0122683	0.0111207	0.0087076	0.00719631	0.00760597	0.02056	0.00659195	0.0122609	0.00858381	0.0108102	0.011323	0.00534343	0.0113481	0.0118653	0.00900987	0.0103417	0.00807032	0.0118054	0.010773	0.00525193
2322.65	0.00915088	0.0102393	0.00925155	0.00889465	0.012549	0.0114161	0.00798579	0.010915	0.00986935	0.0121045	0.0103533	0.00827059	0.00845384	0.00738587	0.0117369	0.0191359	0.00745233	0.0111367	0.0100131	0.00619085	0.0102034	0.00753736	0.0090097	0.00614819	0.010217	0.0128699	0.00868884	0.0113528	0.00753739	0.0141775
2323.05	0.0103061	0.00979144	0.0108433	0.00784408	0.0145388	0.0107505	0.0129767	0.009406	0.0100163	0.0075501	0.0112068	0.012388	0.0120098	0.00757984	0.0113682	0.0200841	0.0104154	0.0103336	0.011554	0.0120516	0.00883077	0.00983444	0.0107536	0.00855057	0.0112012	0.0110547	0.00718432	0.0110212	0.0090101	0.00851438
2323.46	0.0110368	0.0118367	0.00777685	0.0107935	0.0133435	0.0112234	0.00856588	0.012666	0.00998229	0.0117632	0.0125416	0.0116387	0.0126496	0.00904665	0.00931164	0.018938	0.0109629	0.0115533	0.0112364	0.0128164	0.00697773	0.00962285	0.00933327	0.0133974	0.0131372	0.00709447	0.0112277	0.00792961	0.00800012	0.013508
2323.86	0.0102621	0.0123087	0.00904384	0.0105308	0.0138013	0.01023	0.00670252	0.00920917	0.0104172	0.0124829	0.0106643	0.00940432	0.0123338	0.00922654	0.011116	0.0175588	0.00959329	0.0110911	0.00617566	0.00612866	0.012701	0.00844526	0.00908954	0.0126375	0.0111485	0.0106688	0.00956346	0.0128762	0.00592645	0.00999568
2324.27	0.0086314	0.00850784	0.00789189	0.00880892	0.0115912	0.00677304	0.0136219	0.0100787	0.00955796	0.00902198	0.00761075	0.0126731	0.010312	0.0103848	0.0126754	0.0175828	0.011274	0.0100225	0.0127604	0.00904044	0.0110021	0.0114377	0.0105072	0.0110647	0.00643778	0.00672867	0.0119935	0.0108384	0.0109402	0.00868878
2324.68	0.0106223	0.0107745	0.0120466	0.00477528	0.013045	0.0110829	0.00821209	0.00970226	0.00988908	0.0115691	0.00535443	0.00872292	0.0116081	0.0113924	0.00798147	0.0189657	0.0109163	0.00925245	0.00910304	0.00676836	0.0080898	0.0114359	0.00731715	0.00791316	0.0110729	0.00356731	0.00505149	0.0126185	0.00836193	0.00881042
2325.08	0.00986925	0.00986329	0.00763191	0.010005	0.0133535	0.00915317	0.0103351	0.0139185	0.0103489	0.00687853	0.00937152	0.00728989	0.00828035	0.0102463	0.00966538	0.0182714	0.0108409	0.0110528	0.00489844	0.00751782	0.00899469	0.00973995	0.0126448	0.0106293	0.00869906	0.0086379	0.0113913	0.0135119	0.00928171	0.00744826
2325.49	0.0103129	0.00849423	0.0128346	0.0076679	0.0146198	0.00959651	0.0097258	0.0114455	0.00957633	0.00929436	0.00930211	0.00934178	0.00889526	0.00844074	0.00998059	0.0176862	0.00934715	0.0114963	0.0140962	0.00518145	0.00783293	0.0102635	0.00830238	0.00792727	0.00909105	0.011901	0.00657429	0.0102373	0.00951849	0.0097274
2325.9	0.00910586	0.0114188	0.0125208	0.00877453	0.00829514	0.00600913	0.0111813	0.00945918	0.00989305	0.00973211	0.00880974	0.0102509	0.00900764	0.0085829	0.00988681	0.0163093	0.0101494	0.0129806	0.0113599	0.00675209	0.00797288	0.00744336	0.00624924	0.00939714	0.0108775	0.0107663	0.0128574	0.0101021	0.00858352	0.0110232
2326.31	0.0105244	0.0146091	0.0118389	0.00663069	0.0108703	0.00638776	0.00723987	0.00953789	0.00988145	0.00648712	0.00777402	0.00818942	0.0100057	0.00911037	0.00638489	0.017073	0.00888217	0.0110067	0.00945761	0.00872041	0.0101238	0.00672954	0.0110667	0.0104391	0.011216	0.0124031	0.0112496	0.00914849	0.0124589	0.00991317
2326.71	0.00919328	0.0110571	0.00956663	0.0078268	0.0124533	0.00936675	0.00903635	0.0120629	0.0101936	0.0115016	0.00935577	0.0098728	0.0099573	0.0121773	0.00726839	0.0158094	0.0112424	0.0094962	0.00841225	0.01149	0.00971533	0.0090427	0.00854889	0.010618	0.00658615	0.00998115	0.00863763	0.0079553	0.0085238	0.0120263
2327.12	0.00902384	0.00807392	0.0104433	0.00833492	0.0124757	0.0106606	0.00623437	0.00995127	0.00996188	0.009811	0.00996103	0.0131898	0.0141874	0.00477084	0.007151	0.0174467	0.00770608	0.00842434	0.00785897	0.00910786	0.00983507	0.00927268	0.00876019	0.0125938	0.0083084	0.0132139	0.00864095	0.00709204	0.00757042	0.010495
2327.53	0.00919284	0.0123477	0.0124594	0.0111396	0.00914236	0.0103181	0.00801651	0.0101083	0.0100035	0.00794794	0.0123335	0.00810029	0.0123602	0.00523797	0.00580878	0.0155905	0.0122444	0.0071525	0.00913544	0.0099464	0.0099511	0.00439121	0.00983262	0.0102104	0.0103321	0.00809809	0.00981804	0.00983953	0.0105847	0.0105377
2327.94	0.010048	0.00779068	0.00718752	0.00842522	0.0102976	0.00783772	0.00721849	0.00936594	0.00966244	0.0103924	0.0113363	0.0109861	0.0124307	0.0107395	0.00882157	0.0168187	0.00873675	0.0110815	0.00784612	0.00543093	0.00835752	0.00930036	0.0109254	0.00828414	0.0120357	0.010865	0.0118575	0.00809906	0.00749339	0.00686127
2328.35	0.00866116	0.0104018	0.0109144	0.00892533	0.0126816	0.0123008	0.00913436	0.0105702	0.00960229	0.0103291	0.00938187	0.0125727	0.011266	0.0123386	0.00924928	0.013845	0.00672277	0.0127244	0.00972965	0.00873787	0.0102998	0.00549761	0.0117646	0.0151716	0.00839175	0.00963891	0.00752918	0.00801531	0.00852555	0.00940613
2328.76	0.0106753	0.00851237	0.0106073	0.0110931	0.0137636	0.0118647	0.0124108	0.00879211	0.00984877	0.00996464	0.0117401	0.00762388	0.00785742	0.0091357	0.013525	0.0149237	0.00685197	0.0114749	0.0070823	0.00924341	0.0114777	0.0114476	0.0118028	0.010708	0.00723254	0.00777293	0.0072773	0.00862814	0.00819699	0.00867653
2329.17	0.0103418	0.00931418	0.00832256	0.00918171	0.00705151	0.0101314	0.0109638	0.0110327	0.00973201	0.00400835	0.010452	0.00752818	0.00649059	0.00691897	0.00991422	0.0134357	0.00996041	0.00857106	0.00886092	0.0102794	0.00886376	0.0091635	0.00658845	0.00688328	0.0139995	0.0144758	0.0101949	0.00845526	0.00964591	0.00943493
2329.58	0.0109443	0.0120795	0.0118565	0.00892844	0.00910336	0.00992007	0.00942435	0.00752786	0.00972126	0.0089917	0.00706506	0.0106631	0.0116978	0.00636858	0.0110443	0.0142678	0.0123406	0.0101903	0.0106624	0.010465	0.00658224	0.0098002	0.00848147	0.0105547	0.0116995	0.00775719	0.0094745	0.0120514	0.0104075	0.010154
2329.99	0.00852916	0.00793805	0.00770001	0.00909885	0.0125212	0.0120462	0.00950911	0.00972719	0.00963821	0.00828982	0.00946628	0.006923	0.00898986	0.0100645	0.00829318	0.0145133	0.0109277	0.00810781	0.00866718	0.00827038	0.0108172	0.00854809	0.00840004	0.00991161	0.0105486	0.0120387	0.00970432	0.00971364	0.0137528	0.0101254
2330.4	0.0104775	0.00873561	0.00851327	0.0128991	0.00917698	0.00916839	0.010482	0.0130529	0.0102501	0.00889558	0.00859763	0.0066091	0.00791546	0.00900039	0.00823144	0.0135214	0.00812673	0.00937798	0.0066144	0.00622766	0.00767276	0.0124321	0.00980206	0.00887832	0.00471627	0.00787257	0.00759896	0.0128813	0.00867914	0.0107242
2330.82	0.0100293	0.00773659	0.00876875	0.00902744	0.0150889	0.0107292	0.0152161	0.00643386	0.0100953	0.0103962	0.0101319	0.0116463	0.00914483	0.00798618	0.00874504	0.0122534	0.00982176	0.0114281	0.00805953	0.0119677	0.00868748	0.00761341	0.00760619	0.00689517	0.010561	0.00868782	0.00987521	0.00945372	0.0046833	0.00651688
2331.23	0.0102897	0.0121528	0.0109227	0.0127201	0.0111594	0.0128254	0.0124292	0.00953071	0.0101789	0.00880706	0.00972985	0.0106051	0.0114674	0.00898275	0.0121446	0.0132698	0.00872563	0.0080178	0.00929696	0.011222	0.00934403	0.0102168	0.00973446	0.013361	0.00845875	0.00853154	0.00966159	0.0110916	0.00881374	0.0102821
2331.64	0.00863827	0.00878117	0.00904059	0.00978182	0.0124582	0.0117801	0.0153402	0.0109681	0.009653	0.010857	0.0101043	0.00953551	0.0105844	0.0102584	0.010362	0.0122792	0.00709882	0.00955764	0.00890987	0.00855844	0.00801244	0.0133148	0.0101625	0.00897722	0.0126265	0.0087358	0.00989581	0.0111761	0.00682108	0.00971968
2332.05	0.00937092	0.00970058	0.00942801	0.00458165	0.00866062	0.00981673	0.00665653	0.0123482	0.0101159	0.0132749	0.00907567	0.0127281	0.00925891	0.00885145	0.0104589	0.0136775	0.0118891	0.00991218	0.00822287	0.0075386	0.0114746	0.00906469	0.00716083	0.0101062	0.0100878	0.012444	0.00904929	0.0101676	0.0102301	0.00723401
2332.46	0.0106293	0.0107132	0.0137672	0.011833	0.00941588	0.00819942	0.0100017	0.00942566	0.00990617	0.00906931	0.00904422	0.00718277	0.0111569	0.00883967	0.00817661	0.0120869	0.0130951	0.0110411	0.00639318	0.0101506	0.0101281	0.00921051	0.0107195	0.00718474	0.0110266	0.00970711	0.00916877	0.0106611	0.00892644	0.00740661
2332.88	0.00980839	0.00796081	0.00963668	0.0099075	0.00898396	0.00818965	0.00889882	0.0099826	0.00988432	0.00471988	0.00856474	0.0111345	0.00981789	0.0126649	0.0115258	0.0131712	0.0123198	0.00891542	0.00864168	0.00602902	0.0116433	0.011781	0.0111016	0.00922462	0.0121327	0.00652017	0.00724274	0.00802292	0.00657853	0.00729295
2333.29	0.0098588	0.0148302	0.0107329	0.011902	0.0142237	0.00952814	0.00819728	0.0115328	0.00969423	0.0132747	0.0113588	0.00927117	0.00897372	0.00585278	0.00982321	0.0114738	0.00758835	0.0100555	0.00947781	0.00940405	0.00738635	0.00726129	0.00937754	0.0108293	0.00699851	0.0110168	0.00761942	0.0111004	0.00942568	0.00861142
2333.71	0.00878564	0.00648514	0.0104004	0.00646286	0.0113177	0.00648366	0.00839141	0.0117399	0.00980244	0.00877185	0.0107388	0.0100993	0.00875311	0.00966446	0.00715584	0.0126279	0.00949306	0.00514166	0.0136826	0.00649886	0.0116021	0.00795384	0.00742255	0.0112686	0.00835806	0.0111399	0.00949682	0.00939688	0.00826755	0.0121263
2334.12	0.00928094	0.0124144	0.00732714	0.00895657	0.0102214	0.00976775	0.00856431	0.0123463	0.0101038	0.011471	0.00915247	0.00770366	0.0104995	0.00809092	0.00708308	0.0121057	0.00899476	0.00839746	0.00779554	0.00862887	0.00812709	0.00846039	0.00784712	0.0122407	0.0108439	0.012369	0.012648	0.00548031	0.00749171	0.00804908
2334.53	0.0106124	0.00737999	0.00529193	0.00771082	0.0106894	0.00700144	0.0105806	0.0118926	0.00991961	0.010746	0.0132148	0.00829809	0.0125474	0.00929382	0.00853924	0.011456	0.0119283	0.00846554	0.0101034	0.0107996	0.00930663	0.00742489	0.010441	0.0108205	0.0130379	0.0108496	0.00763087	0.00971802	0.00735818	0.0106112
2334.95	0.00974651	0.010496	0.0123087	0.0118474	0.0106109	0.0102664	0.00886511	0.0104099	0.00983368	0.0104245	0.011877	0.00862186	0.0116471	0.00907333	0.00954124	0.0125841	0.0110436	0.00553901	0.00639327	0.00917492	0.0123665	0.00566829	0.00760379	0.0124822	0.00691825	0.0119256	0.00903392	0.00815341	0.00758571	0.0105123
2335.36	0.0100148	0.00982388	0.0122604	0.00822141	0.0110492	0.00710004	0.00741375	0.0103979	0.0103876	0.011709	0.00698455	0.00967439	0.0102457	0.0081441	0.0108305	0.0111904	0.0105028	0.0113337	0.00952	0.00910872	0.00889334	0.0115398	0.00692577	0.0102534	0.00924719	0.00757704	0.0111294	0.00894802	0.00800022	0.0101313
2335.78	0.0103537	0.00964423	0.0134498	0.0113401	0.00900801	0.0130082	0.00900173	0.00698575	0.00996106	0.0128881	0.00880612	0.0122299	0.0111085	0.00642111	0.00997864	0.0112719	0.0107047	0.00716927	0.0100482	0.00767337	0.0109991	0.00897893	0.00851615	0.0124771	0.0096223	0.0100605	0.012123	0.0125952	0.00935178	0.0124855
2336.2	0.00951811	0.0071719	0.0091417	0.009881	0.0100462	0.00935096	0.00950514	0.00914955	0.00971445	0.0103692	0.0113494	0.00866947	0.0117285	0.00646149	0.00945755	0.0104234	0.0141147	0.0122179	0.00981533	0.00865138	0.0149754	0.00749359	0.0111065	0.0109866	0.0108529	0.00797932	0.00676944	0.00782221	0.0121348	0.00786172
2336.61	0.0102625	0.01088	0.00818767	0.0137186	0.00915326	0.00706824	0.0100911	0.00826488	0.00941004	0.00923672	0.0116085	0.0135461	0.0103749	0.00790907	0.00714263	0.0102446	0.00976587	0.00857403	0.0115754	0.00627287	0.0126737	0.00862947	0.00519151	0.00752445	0.00922834	0.00880446	0.00996151	0.0097097	0.0133844	0.00834664
2337.03	0.0102601	0.0108895	0.0093	0.00845138	0.0113827	0.0106526	0.0121331	0.00651906	0.00983551	0.0133303	0.00651667	0.0072934	0.0110555	0.00688696	0.0114768	0.0111852	0.0106181	0.0103732	0.00712735	0.00703151	0.0110743	0.00898582	0.00601826	0.00805712	0.00981521	0.01223	0.0128525	0.0122765	0.00921074	0.0088767
2337.45	0.010348	0.00981252	0.0102299	0.00975828	0.0107009	0.0124925	0.0107704	0.00958051	0.0096375	0.0115517	0.00830707	0.0117677	0.0131706	0.0102733	0.00804614	0.0083069	0.0102099	0.00707223	0.00860342	0.0106389	0.0115664	0.00809845	0.0118737	0.00722237	0.0113582	0.0109402	0.0100573	0.0107228	0.0113061	0.0119607
2337.86	0.0105156	0.0106532	0.00766697	0.00987538	0.00999724	0.00709312	0.00994136	0.0121518	0.0101191	0.00926007	0.00996478	0.0105998	0.00801494	0.00669184	0.0103458	0.0123947	0.0107977	0.0123234	0.00895396	0.00966459	0.0142262	0.0114378	0.0106123	0.0083068	0.011922	0.00871899	0.0056538	0.00862439	0.00869124	0.0113604
2338.28	0.0108129	0.00802116	0.0106966	0.00977925	0.0109228	0.00930952	0.0107677	0.0117322	0.00965756	0.00873378	0.0123812	0.011878	0.0102678	0.0101556	0.00868739	0.0114216	0.0103836	0.00797427	0.00869278	0.00766082	0.0110113	0.00713065	0.00600606	0.00970826	0.0132292	0.00867162	0.0114248	0.0091202	0.00971956	0.00802331
2338.7	0.0105267	0.00997356	0.00881055	0.00952931	0.0120352	0.0102206	0.0109431	0.0103067	0.0103808	0.0106029	0.0082768	0.0119198	0.0125016	0.00695513	0.00988808	0.0110714	0.0108607	0.0101816	0.00747766	0.00984271	0.0102442	0.0079417	0.00584244	0.00794707	0.00943397	0.0103011	0.00877205	0.00751353	0.006442	0.0105787
2339.12	0.011127	0.00646017	0.0126858	0.00876233	0.00617106	0.00943981	0.010701	0.00936568	0.0100062	0.00981548	0.0120883	0.00744639	0.00885725	0.00682565	0.00782677	0.0107546	0.0115498	0.0106227	0.00655284	0.0115584	0.00842221	0.0111692	0.010894	0.0131228	0.00816127	0.00884371	0.00673825	0.00708416	0.00891119	0.0127228
2339.54	0.00862063	0.0108325	0.0110429	0.00925186	0.00993254	0.0084219	0.00706504	0.0110498	0.00992388	0.00826802	0.011591	0.0116284	0.00915449	0.00655088	0.0112175	0.0107478	0.0102633	0.00723643	0.0106896	0.0111166	0.00931005	0.00817083	0.0102364	0.007965	0.00692174	0.00672473	0.00855086	0.00738926	0.0105714	0.00986302
2339.95	0.0104348	0.00753175	0.00972518	0.0114197	0.0114547	0.013799	0.00957956	0.00673432	0.0100055	0.00559136	0.0105619	0.00736157	0.00794713	0.00404693	0.0115175	0.00980041	0.012939	0.00815757	0.01009	0.00767997	0.0118809	0.0107034	0.010185	0.00912856	0.0123189	0.00931974	0.0111684	0.0102081	0.0102634	0.00770405
2340.37	0.00998635	0.0103726	0.010176	0.0101406	0.00990221	0.0125738	0.0116527	0.00772138	0.0100576	0.00641509	0.00988792	0.0126446	0.0131806	0.00943927	0.010395	0.0112233	0.0103496	0.0102597	0.00954233	0.00681689	0.010512	0.0103341	0.0101626	0.00976703	0.00896594	0.00885973	0.00797912	0.010413	0.0111963	0.0132154
2340.79	0.0101799	0.00981856	0.00754634	0.00878714	0.00809223	0.00987314	0.00464011	0.0107189	0.0104496	0.0125577	0.0113481	0.012621	0.00945245	0.00616317	0.00899512	0.0091199	0.00930112	0.0113555	0.0117048	0.0103971	0.0113541	0.00832245	0.00722349	0.00982106	0.00816541	0.00584654	0.0118719	0.00884603	0.00799467	0.00806447
2341.21	0.00857778	0.00889869	0.0136068	0.00931358	0.0165176	0.010543	0.00877794	0.00821584	0.0100604	0.0135307	0.00825157	0.0122487	0.0132132	0.00595771	0.00837056	0.0112828	0.0102641	0.00939889	0.00770479	0.0085629	0.00732009	0.00878099	0.00727324	0.013074	0.0101789	0.010948	0.00999932	0.0114711	0.00985809	0.00811368
2341.63	0.00988715	0.00735819	0.00979737	0.00922343	0.0138593	0.00863201	0.0067869	0.00727405	0.0100254	0.00981145	0.0107802	0.00796361	0.00900652	0.0123489	0.0122759	0.010279	0.0102897	0.00700278	0.00709627	0.0065932	0.00849385	0.00756256	0.00942883	0.00831236	0.00759417	0.0113259	0.00917565	0.0132759	0.00757089	0.00713713
2342.05	0.0111783	0.0107528	0.00900698	0.0106962	0.0119912	0.0101713	0.00795234	0.0121758	0.00999342	0.00603498	0.00733225	0.00990543	0.0103567	0.00810723	0.0104709	0.0107384	0.00976474	0.00855535	0.00874827	0.00727073	0.00827116	0.0134518	0.00953822	0.0106147	0.00947517	0.00715984	0.0103162	0.00843829	0.00999983	0.00662798
2342.47	0.00991447	0.010911	0.00836318	0.0115857	0.00624114	0.010797	0.00860065	0.0112514	0.00965904	0.00832535	0.0118982	0.00982065	0.00974484	0.00780846	0.00926438	0.00913438	0.00979171	0.0119948	0.00884182	0.0093865	0.00730878	0.00934457	0.00861295	0.00728763	0.0101309	0.0105522	0.0127557	0.0105928	0.0101968	0.0112495
2342.9	0.00887326	0.0117078	0.00763713	0.00902914	0.0110478	0.0100032	0.0101322	0.00940577	0.00993657	0.0111162	0.0119478	0.0106869	0.010007	0.00990797	0.00695598	0.0109927	0.0092252	0.0115981	0.0101953	0.0058157	0.0125539	0.00669262	0.00909063	0.0105896	0.0109661	0.0083157	0.0116545	0.0112768	0.00741129	0.0119777
2343.32	0.00994423	0.00612457	0.0107508	0.0106958	0.0106391	0.00814365	0.00683014	0.0097593	0.0103836	0.0117018	0.011916	0.00842643	0.0118019	0.00959485	0.0114644	0.00995479	0.00965476	0.0126634	0.00784635	0.00949929	0.010924	0.0124731	0.0111308	0.011604	0.0100292	0.00611185	0.00703939	0.00656337	0.00871016	0.011206
2343.74	0.0102211	0.0101916	0.0095212	0.012526	0.0130954	0.0116197	0.0129537	0.0092225	0.00975297	0.0112285	0.0102629	0.00781568	0.00621015	0.0059787	0.00755261	0.00975484	0.0111321	0.012711	0.00961041	0.00926307	0.00817112	0.00826867	0.0087248	0.0120096	0.00819097	0.00955734	0.0079036	0.0116051	0.00556061	0.00882242
2344.16	0.0102794	0.00596141	0.00393432	0.00777578	0.0117808	0.00997129	0.0100305	0.00862502	0.0102015	0.00882877	0.00715902	0.00923909	0.00415972	0.00812085	0.00574005	0.0111764	0.0105586	0.0099928	0.00803504	0.0111625	0.00818061	0.011118	0.0092248	0.00858396	0.0071435	0.00894971	0.0127186	0.0105254	0.0080418	0.0111194
2344.58	0.01063	0.0128525	0.00903561	0.0109958	0.0115371	0.00756616	0.00553452	0.0116242	0.00999962	0.00748382	0.00979346	0.00745224	0.00859502	0.0118078	0.00950211	0.00923322	0.00726479	0.00827442	0.00642924	0.00942186	0.00712856	0.00890858	0.00752464	0.00992659	0.0088487	0.00871438	0.0105488	0.0086494	0.00972106	0.0101591
2345.01	0.0110505	0.00775856	0.00986728	0.00642607	0.00994603	0.00750216	0.00718718	0.011444	0.0099186	0.00855919	0.0120819	0.00881261	0.0093351	0.00928347	0.00992118	0.0115824	0.009335	0.0134689	0.00932189	0.00891549	0.00690309	0.00979023	0.0104627	0.011258	0.0106692	0.0103087	0.00763228	0.00954589	0.0112108	0.00959866
2345.43	0.00960184	0.0114832	0.0121639	0.00796629	0.0117141	0.011002	0.00822997	0.00932237	0.00993659	0.00944405	0.0133936	0.00708849	0.00883615	0.00835981	0.00742925	0.00961914	0.00951532	0.011336	0.00649441	0.0114218	0.00684161	0.00727419	0.0129566	0.0090853	0.00638218	0.00832938	0.00954556	0.0122545	0.00891447	0.00751026
2345.85	0.00962998	0.00885268	0.0116955	0.00986893	0.0139075	0.0128539	0.00961208	0.0106471	0.00976194	0.0084195	0.0100137	0.00763633	0.00971646	0.00626313	0.0108549	0.0093835	0.00695514	0.00960675	0.00809676	0.00996712	0.0155424	0.0112318	0.00618452	0.00848012	0.0114724	0.00763866	0.0100511	0.0112731	0.0102359	0.0100901
2346.28	0.00992734	0.00978204	0.0103271	0.0090737	0.0123587	0.0114782	0.0106197	0.0102529	0.00992198	0.0111423	0.0108606	0.0093195	0.0114178	0.00842803	0.00952265	0.0105863	0.009103	0.011262	0.00759336	0.00901347	0.00503568	0.00961133	0.0127537	0.00996896	0.0120523	0.00822234	0.00967911	0.0104442	0.0113132	0.0109828
2346.7	0.0106538	0.0101747	0.00948433	0.0112869	0.0127301	0.00853434	0.0108816	0.0102202	0.0103248	0.00889321	0.0115094	0.00982754	0.0094707	0.00941688	0.00994176	0.00900006	0.0101686	0.00960076	0.00935733	0.00728996	0.0129453	0.0107146	0.00929978	0.0113393	0.0129201	0.0069997	0.0116019	0.0123092	0.00784427	0.00595536
2347.13	0.00890614	0.00976637	0.0092407	0.0120521	0.00740351	0.00854272	0.00846427	0.0071252	0.00977686	0.00944935	0.0130976	0.0129456	0.0130261	0.00543997	0.0108792	0.00944372	0.0104272	0.0114207	0.00988714	0.00866279	0.00835645	0.00887644	0.00666113	0.0106025	0.00967324	0.0130027	0.00940622	0.0111185	0.00927351	0.0117841
2347.55	0.00912711	0.0103058	0.00970861	0.0127815	0.0118764	0.00890128	0.0113653	0.0112444	0.0100011	0.00856138	0.0123958	0.00820555	0.00985915	0.00596052	0.00828186	0.00999627	0.00542551	0.010513	0.0109833	0.00822084	0.0129547	0.00865034	0.0109925	0.00891073	0.0105827	0.00873705	0.00646967	0.0108488	0.00605178	0.0104673
2347.98	0.0097151	0.00771535	0.0102079	0.0137984	0.0103949	0.011061	0.00926396	0.0117274	0.00993071	0.0110475	0.00925852	0.00826996	0.0109015	0.00840523	0.0086581	0.0104437	0.012688	0.0132493	0.00906289	0.012218	0.0096828	0.00918237	0.0117395	0.0060715	0.0117704	0.00847828	0.00797468	0.0107229	0.0101879	0.00812457
2348.4	0.010049	0.0105714	0.00828314	0.00787709	0.00930544	0.00971391	0.0115708	0.0107093	0.00993492	0.0105777	0.00955185	0.0100299	0.0113639	0.00975669	0.00764114	0.00997844	0.0082498	0.00825532	0.00709341	0.0103457	0.0106813	0.0102287	0.00608252	0.0104511	0.0107784	0.014312	0.00986755	0.00936343	0.00918804	0.0131518
2348.83	0.0100673	0.0101063	0.0078524	0.00990816	0.011631	0.00812519	0.0108831	0.00950116	0.00998629	0.00856355	0.0115547	0.00867427	0.0119189	0.00707814	0.0092508	0.0107736	0.00895225	0.0048257	0.00874895	0.00955802	0.00972212	0.00979528	0.0108915	0.00820298	0.0108698	0.0106997	0.00917165	0.0120442	0.00831449	0.00949236
2349.26	0.00892315	0.011225	0.00869241	0.00957743	0.0114068	0.0114273	0.00710236	0.0104677	0.0103589	0.00925181	0.010659	0.0124491	0.0133162	0.00760584	0.008392	0.010219	0.0129132	0.0103156	0.00814705	0.00929649	0.00876472	0.00848103	0.00930753	0.0102792	0.00725443	0.00940249	0.0107856	0.012105	0.00790723	0.00935479
2349.68	0.010303	0.0089865	0.00951358	0.01025	0.0126591	0.00855141	0.00679175	0.00987405	0.0096789	0.00862684	0.0109601	0.0112269	0.0114713	0.00664408	0.00942249	0.0101543	0.00780437	0.00969974	0.0122624	0.00506808	0.00831741	0.00885733	0.0103887	0.0100417	0.010054	0.0112974	0.00849054	0.0116243	0.00899296	0.00795818
2350.11	0.0102952	0.00924664	0.00985094	0.00939206	0.0103424	0.00883418	0.0092625	0.0105671	0.0100096	0.0129055	0.0107558	0.0110335	0.0082008	0.00838453	0.0090377	0.00980344	0.00971547	0.0118869	0.0100228	0.013681	0.0103826	0.00615558	0.00739131	0.00776181	0.00818041	0.00739193	0.0114137	0.0109057	0.00993792	0.0145186
2350.54	0.0111412	0.00910839	0.0124833	0.0068718	0.0128198	0.00920225	0.00937521	0.00838246	0.00978855	0.0115504	0.00928905	0.00886581	0.00945756	0.00762893	0.00863521	0.0096894	0.00931393	0.00694203	0.00941941	0.0105554	0.0114436	0.0111867	0.00749799	0.00956453	0.00851443	0.00894357	0.00782149	0.00886352	0.0138473	0.0088016
2350.97	0.0103161	0.00751601	0.0117628	0.00934642	0.01325	0.0102611	0.0131183	0.00751317	0.0100711	0.00916589	0.0101611	0.00809793	0.00827277	0.00864794	0.00947592	0.0111769	0.0119587	0.0074497	0.00655207	0.00653179	0.00870893	0.00814509	0.0098297	0.00788852	0.00610658	0.0112431	0.00859585	0.0061072	0.00898799	0.00896057
2351.39	0.00920419	0.0104642	0.0106836	0.00648547	0.00882492	0.00920775	0.00879352	0.00766843	0.0100634	0.00818501	0.00867419	0.0109103	0.00745818	0.00984844	0.0104618	0.0093892	0.00960409	0.00925705	0.00876847	0.00831179	0.0105775	0.00951869	0.0103585	0.00753519	0.00938491	0.00890437	0.0107083	0.00901337	0.00840265	0.008108
2351.82	0.00918324	0.0115905	0.00869994	0.0128125	0.0133169	0.0129469	0.00840288	0.00994175	0.00993354	0.0130819	0.0110866	0.0122337	0.00943695	0.00626553	0.0106859	0.00948432	0.0139347	0.00888331	0.0107237	0.00941658	0.0129458	0.0110931	0.01141	0.0110118	0.00831855	0.0103101	0.00321219	0.00931316	0.00906632	0.0121824
2352.25	0.00820441	0.0117454	0.00892543	0.00965431	0.00890393	0.00835768	0.0110022	0.00983749	0.0100316	0.00991252	0.00951371	0.0115925	0.0102824	0.0104385	0.0068254	0.0115614	0.0103996	0.00585513	0.00847993	0.00774678	0.0095749	0.00823094	0.0111163	0.0089027	0.00957529	0.0107822	0.00904473	0.0093509	0.00708832	0.00858345
2352.68	0.00853502	0.00535249	0.00710782	0.00994575	0.0104177	0.0120799	0.0088246	0.00738049	0.00975273	0.00609152	0.0121228	0.00853325	0.00793643	0.00740771	0.0107106	0.0113662	0.0113371	0.00948903	0.0106651	0.0083537	0.00985054	0.00870124	0.010036	0.00993358	0.00682065	0.0124704	0.00882288	0.0110058	0.00910254	0.0122185
2353.11	0.00938404	0.00823814	0.009872	0.00589198	0.00815399	0.0090773	0.0124822	0.00774584	0.00974029	0.00992233	0.00785759	0.00823446	0.0102884	0.0112863	0.0117875	0.0100431	0.00983796	0.00658777	0.00694012	0.0124217	0.0081725	0.0104078	0.00912488	0.013639	0.0100047	0.0116279	0.00998343	0.00832344	0.00952169	0.00896068
2353.54	0.0103449	0.00906925	0.00652042	0.00750125	0.0110084	0.00788215	0.0102854	0.00700152	0.00990321	0.0080041	0.00906824	0.011248	0.0111201	0.00686873	0.00721411	0.00919124	0.00897947	0.00989013	0.0099535	0.00903183	0.00756991	0.010742	0.0119627	0.00852317	0.0114447	0.0104373	0.0090542	0.0078171	0.00741779	0.0106026
2353.97	0.0101063	0.00938953	0.00930675	0.00675559	0.0111888	0.0099554	0.00783644	0.0120148	0.0101167	0.0103687	0.00888075	0.0124479	0.0121567	0.0100294	0.00789581	0.0104687	0.0062642	0.00647875	0.00906815	0.00867079	0.00716929	0.00925859	0.00792201	0.0106506	0.0101768	0.00980013	0.0133057	0.00827876	0.0065249	0.0064741
2354.4	0.00809212	0.0113263	0.00985669	0.0102698	0.00896741	0.00913115	0.00589017	0.00786959	0.0100658	0.0101481	0.00755594	0.010293	0.00868114	0.00522067	0.00962233	0.00966741	0.0105461	0.00982081	0.00774196	0.0115634	0.00821595	0.0117403	0.0132486	0.00880404	0.00749096	0.00883294	0.0082687	0.00419576	0.0109245	0.00822849
2354.83	0.0085911	0.0128738	0.00755096	0.00900182	0.00908064	0.0084389	0.00808199	0.00937938	0.0100971	0.00726326	0.0121348	0.0107142	0.00959385	0.00782564	0.00861936	0.00960286	0.00779481	0.0106336	0.0102889	0.00855855	0.00819206	0.00866213	0.00939925	0.0113998	0.0109128	0.0112816	0.0105255	0.00802723	0.00901642	0.0103773
2355.26	0.00877233	0.0109627	0.0119376	0.00848239	0.00796911	0.0106363	0.00632818	0.0099706	0.00981633	0.00651266	0.00824773	0.0109248	0.00917064	0.00592356	0.00746121	0.010904	0.00727779	0.00985981	0.0109485	0.00907171	0.00894065	0.00696854	0.00907303	0.00912143	0.0118123	0.0106556	0.00639914	0.0132785	0.00778392	0.0133728
2355.69	0.0089023	0.00772481	0.00646996	0.008105	0.00894107	0.0070476	0.00751758	0.0116127	0.0101704	0.0118545	0.0102592	0.013519	0.00986073	0.0102551	0.0102143	0.00848358	0.012459	0.0117568	0.0105832	0.00912873	0.0133662	0.0111424	0.0105279	0.00913425	0.00862365	0.0103719	0.0111421	0.00599853	0.00841409	0.0076438
2356.13	0.00906908	0.0112548	0.00776336	0.01145	0.012276	0.00909677	0.00892413	0.00907899	0.00995238	0.00640318	0.0108162	0.00776997	0.0109843	0.00950028	0.00881444	0.011188	0.0125018	0.00732231	0.00933028	0.0129865	0.00760504	0.0104888	0.0082988	0.0127728	0.00837677	0.00994902	0.00658899	0.00696247	0.00880645	0.00820675
2356.56	0.0103016	0.00825628	0.00960924	0.0107004	0.00940456	0.0120379	0.00681641	0.00896592	0.0102733	0.0125321	0.0102406	0.00974183	0.0119057	0.0110038	0.00658593	0.00928908	0.00974551	0.00639624	0.00796772	0.00996559	0.0117425	0.0112757	0.0100878	0.0113011	0.0100562	0.00878401	0.0135351	0.0150767	0.00847276	0.00918053
2356.99	0.00900914	0.0101966	0.0088713	0.00786206	0.0114571	0.0118107	0.00927335	0.013641	0.00998554	0.00825636	0.0105921	0.00986994	0.00761814	0.00958478	0.0103045	0.0109643	0.0100401	0.0123764	0.0086611	0.0106739	0.00838366	0.00704244	0.0095002	0.0112313	0.00855274	0.00851295	0.0124679	0.011823	0.0103444	0.00677914
2357.42	0.0106528	0.0089111	0.0108859	0.0125416	0.00959455	0.00923998	0.00979752	0.0074294	0.0100727	0.00923557	0.00857618	0.0119174	0.0112878	0.010235	0.0118566	0.00993197	0.0146903	0.0104773	0.00899798	0.00432539	0.0130142	0.0077036	0.0126139	0.0118468	0.00920909	0.00731629	0.00845354	0.00855028	0.0118084	0.00771366
2357.86	0.0104048	0.00711898	0.00925576	0.00842781	0.00766525	0.0102072	0.00881973	0.00824885	0.0097963	0.00980093	0.00973386	0.00741685	0.0111985	0.0111319	0.00960764	0.0103162	0.0123515	0.0116444	0.0103283	0.0107069	0.0114713	0.00603996	0.00939158	0.0096013	0.011592	0.00949962	0.0106052	0.0106271	0.0113124	0.0119824
2358.29	0.00979066	0.00964607	0.00741753	0.0135355	0.0107535	0.00912688	0.0118613	0.0106598	0.0101597	0.0075012	0.00705376	0.0112103	0.0115276	0.00977139	0.00878503	0.00963096	0.00742997	0.0142519	0.0112199	0.0104138	0.00919569	0.00848964	0.00710093	0.0077023	0.0107306	0.00720546	0.00762501	0.010314	0.0113589	0.00903129
2358.72	0.0109009	0.00743933	0.00976553	0.00908152	0.00751641	0.00970671	0.0104436	0.00871946	0.0102257	0.00912136	0.00788438	0.0112813	0.00978248	0.0122454	0.0091051	0.00910781	0.0093145	0.0106665	0.0100685	0.00986967	0.0126895	0.00999476	0.00600765	0.00559942	0.00943242	0.0095453	0.0121085	0.00850849	0.0129396	0.0117432
2359.16	0.00885255	0.0132478	0.0100981	0.0069609	0.0111499	0.00826007	0.00939222	0.0101994	0.00971957	0.00788875	0.010963	0.0133534	0.00557242	0.0119459	0.0109231	0.00934487	0.0108785	0.0123992	0.0124643	0.00921195	0.00953904	0.00753379	0.0102989	0.00894616	0.00797974	0.00925404	0.0105122	0.0110036	0.00982948	0.0119045
2359.59	0.00934003	0.0105347	0.0118638	0.0107611	0.011509	0.0128986	0.0122173	0.008126	0.0104038	0.00682431	0.00892681	0.0127819	0.0104393	0.0117912	0.0126117	0.00949754	0.0133459	0.00971321	0.0110756	0.0122202	0.00977747	0.01062	0.00816474	0.00490182	0.0094682	0.012187	0.010187	0.00895839	0.0129893	0.0118338
2360.03	0.00916259	0.0102047	0.00779699	0.0131506	0.0124941	0.00602365	0.00827819	0.00965892	0.00998052	0.0116276	0.0124626	0.0102179	0.0110802	0.0103842	0.00865101	0.0100148	0.0109808	0.00896204	0.0107077	0.00514311	0.00929212	0.00969975	0.00864738	0.00999597	0.0080551	0.00976927	0.0088096	0.0104558	0.00866306	0.0126661
2360.46	0.00997623	0.0103821	0.0115652	0.00636744	0.00956285	0.0123884	0.00640096	0.0112251	0.00989062	0.0128582	0.0121682	0.00699556	0.0101394	0.0121424	0.0109293	0.00893068	0.0103262	0.00800756	0.0116895	0.0063614	0.0110117	0.0109203	0.0105129	0.0111506	0.0112204	0.00811347	0.00884554	0.00815194	0.0104735	0.010744
2360.9	0.010431	0.0109863	0.00802462	0.0100452	0.0114926	0.0106321	0.00910702	0.00918933	0.00979473	0.00949471	0.00878322	0.0102369	0.00895361	0.0109928	0.00934242	0.00796331	0.010724	0.0116781	0.0074505	0.00788497	0.0121282	0.00801503	0.00799022	0.00620584	0.00887703	0.0100493	0.00916142	0.00611205	0.0071924	0.00976695
2361.34	0.0106569	0.010247	0.0104749	0.0113651	0.00875211	0.00928907	0.0108255	0.00797834	0.0100266	0.0127237	0.00703133	0.00950258	0.00951851	0.0104867	0.0114671	0.00981408	0.0086427	0.0103844	0.00897212	0.00724872	0.0110007	0.0104631	0.00674901	0.00725127	0.00812361	0.0104856	0.00442243	0.00647733	0.00608323	0.00903454
2361.77	0.00862786	0.00841791	0.00890648	0.00750699	0.0115458	0.0131632	0.0101845	0.00986236	0.00996198	0.00996888	0.0131274	0.0101257	0.0105002	0.0175839	0.0083469	0.00905498	0.00849563	0.0113564	0.0103749	0.0102072	0.00711936	0.0100883	0.0109719	0.00846578	0.00983222	0.00869261	0.00857449	0.00635519	0.00885874	0.0110742
2362.21	0.00955295	0.0121192	0.00911926	0.00862539	0.0124847	0.00928962	0.0102853	0.0086489	0.00971015	0.0136809	0.0108903	0.00903304	0.00902087	0.0199473	0.0130326	0.0101984	0.00858189	0.0165202	0.00831852	0.0104446	0.0107745	0.0112742	0.00691384	0.00836516	0.00744743	0.0105082	0.00783095	0.00865422	0.0103506	0.010944
2362.65	0.00965919	0.00776692	0.00668564	0.00599347	0.0130321	0.0124996	0.00821394	0.00983522	0.0103592	0.00926966	0.0113931	0.0122562	0.00989504	0.019374	0.0156593	0.0104449	0.00778901	0.0102269	0.0103369	0.00716288	0.0110831	0.00976958	0.00703628	0.00905859	0.0103486	0.0112466	0.00968009	0.0110967	0.00611104	0.00892911
2363.08	0.00953825	0.00725122	0.00894782	0.00930609	0.0111284	0.0125365	0.0118671	0.0111862	0.0102694	0.0103412	0.00986366	0.00809058	0.00747231	0.0176214	0.0118098	0.00966862	0.00928969	0.00742571	0.00600704	0.00380134	0.011107	0.0104845	0.013038	0.00909106	0.0115082	0.0101763	0.00662401	0.012139	0.0111414	0.00721775
2363.52	0.0092188	0.0115674	0.00956186	0.0118523	0.011639	0.0109272	0.0074072	0.010924	0.00998067	0.00799451	0.009717	0.00841473	0.0115997	0.0188816	0.0183626	0.0121623	0.0113385	0.00941264	0.0139357	0.0097128	0.0112564	0.0113522	0.0125149	0.00923073	0.00807615	0.0110894	0.00810853	0.00734109	0.00885471	0.0135071
2363.96	0.00952159	0.0106581	0.0105963	0.00975845	0.0133759	0.00956915	0.00995289	0.0102886	0.00991876	0.0114123	0.0113411	0.0113347	0.010097	0.0184796	0.0186536	0.0084055	0.0100382	0.00906994	0.0048638	0.00927363	0.00743922	0.007694	0.00560193	0.00892065	0.00909656	0.0101342	0.00657171	0.00618655	0.00672075	0.00733068
2364.4	0.00987367	0.00958443	0.00774529	0.0110691	0.00902428	0.0102876	0.00503611	0.0063044	0.00986314	0.0124716	0.0105157	0.0089193	0.0097246	0.015709	0.0214761	0.00967275	0.0106774	0.0105165	0.0109412	0.00948388	0.0095822	0.0118636	0.00981419	0.00765749	0.00818765	0.00928449	0.0119148	0.0110139	0.0111731	0.0104701
2364.84	0.0101706	0.00890301	0.0079664	0.0113284	0.0118548	0.0113681	0.0120547	0.0114675	0.0100724	0.00911514	0.010173	0.0106733	0.00820312	0.0165895	0.0278156	0.0109592	0.0112119	0.00834329	0.00813436	0.0106962	0.00768576	0.00922814	0.00697141	0.00906014	0.0105891	0.00873945	0.0101645	0.0119358	0.00734874	0.00919721
2365.28	0.0121319	0.0100129	0.00950484	0.00822064	0.0112373	0.00968713	0.00960456	0.00832147	0.00996044	0.00603314	0.0117622	0.00908127	0.011026	0.0126648	0.0298593	0.00982523	0.0105777	0.0115134	0.0096296	0.00783755	0.00963405	0.00487133	0.00834636	0.00748143	0.00666993	0.00839038	0.0110908	0.0127719	0.00999531	0.00887897
2365.72	0.00933553	0.0136601	0.00702438	0.0099052	0.00860206	0.00933296	0.0112971	0.0100595	0.0101609	0.0109433	0.0105617	0.0112912	0.00895463	0.0114046	0.0293384	0.0089883	0.0117744	0.0138724	0.010798	0.00852101	0.0115269	0.0124437	0.00918472	0.00967135	0.00902868	0.00838501	0.0100631	0.00833773	0.0103125	0.0108045
2366.16	0.0102775	0.0105962	0.00816219	0.0118919	0.0143849	0.0126527	0.0121307	0.0124633	0.00988501	0.0123359	0.00989269	0.00847078	0.0123199	0.00979008	0.0312913	0.0111297	0.0114421	0.0145775	0.0108947	0.00895324	0.00980673	0.00994161	0.00981256	0.00932785	0.0103424	0.00920444	0.00774548	0.00828521	0.00647615	0.00887859
2366.6	0.010788	0.00712348	0.00996324	0.0101012	0.0109904	0.0118743	0.00955258	0.0097941	0.0101606	0.00744833	0.00979196	0.0105451	0.00596922	0.0107498	0.0292707	0.00991042	0.0076621	0.015438	0.00967546	0.0101479	0.0109174	0.00945808	0.0103279	0.0134008	0.0106585	0.00944243	0.0084506	0.00847409	0.00734043	0.00845106
2367.04	0.0103388	0.00911559	0.0123304	0.0102827	0.0110762	0.0100056	0.00884213	0.0101127	0.00982492	0.0114211	0.00979846	0.0124865	0.00762199	0.0129383	0.0237554	0.010426	0.00888338	0.0173339	0.0089108	0.0102453	0.00748619	0.00899589	0.00765537	0.0103535	0.010754	0.00912522	0.0112473	0.0098484	0.0092014	0.0114911
2367.48	0.00992619	0.0105813	0.00966561	0.00870542	0.00985298	0.00874514	0.00908554	0.0079026	0.00987554	0.00838724	0.0109424	0.0115484	0.00882795	0.0112913	0.0175377	0.0108499	0.00918474	0.0207645	0.00938197	0.0119844	0.00914187	0.0106382	0.00549841	0.0109342	0.00868658	0.00721383	0.0114993	0.00815155	0.00802111	0.00906756
2367.92	0.0094078	0.0108856	0.0107945	0.00896282	0.0127591	0.012607	0.00927232	0.00894172	0.00990113	0.0108353	0.0112266	0.00974835	0.0068964	0.00809283	0.0155101	0.00982965	0.00821306	0.0221372	0.00955421	0.00770564	0.0128123	0.0103588	0.00968904	0.0110337	0.0109403	0.00981173	0.0098759	0.00734762	0.00895392	0.00882759
2368.36	0.00945083	0.0134013	0.00827129	0.0072739	0.00835174	0.00661337	0.00948058	0.00746416	0.00984819	0.0089817	0.00992287	0.0105726	0.0110428	0.0128765	0.0137863	0.0103833	0.00619485	0.02368	0.00970109	0.00664457	0.012151	0.00931065	0.0120829	0.0127174	0.0116615	0.0104499	0.00851485	0.0104156	0.0122069	0.00697257
2368.8	0.00961151	0.01293	0.00951091	0.0102038	0.00863526	0.0113216	0.010198	0.00689122	0.00979968	0.00928897	0.0100832	0.0130117	0.0102401	0.0110711	0.0109848	0.00988823	0.0117416	0.0206131	0.00833749	0.00833752	0.0102288	0.0100741	0.00706	0.00941597	0.00953008	0.00907003	0.0139582	0.0117812	0.0106892	0.0107288
2369.25	0.0106921	0.00902646	0.0084758	0.00802559	0.0119118	0.0120089	0.0145689	0.0102976	0.0101596	0.0113302	0.00999384	0.0130964	0.0128129	0.00877488	0.00915104	0.00903823	0.016561	0.0246302	0.00914223	0.0128394	0.00908455	0.0129576	0.00937365	0.0103465	0.010302	0.0108949	0.0135063	0.0128986	0.0103014	0.0123027
2369.69	0.00972913	0.00794136	0.00769589	0.00888745	0.0135618	0.0115043	0.00935212	0.0100721	0.00962965	0.00696773	0.0111585	0.010232	0.0103638	0.0112369	0.00892188	0.00924596	0.011009	0.0210745	0.00963408	0.00729354	0.0112056	0.00822468	0.00833802	0.00943536	0.00544905	0.00951496	0.00977798	0.00629572	0.0122836	0.0111544
2370.13	0.00978047	0.00946473	0.0107764	0.00742548	0.00889002	0.00726833	0.00602719	0.00863926	0.00971755	0.00948558	0.00965481	0.0102435	0.00957308	0.00873054	0.00862302	0.00937579	0.00741501	0.0211217	0.0100332	0.00837608	0.00543686	0.006756	0.00940007	0.00774581	0.00644187	0.00718279	0.010694	0.00843005	0.0132205	0.00435946
2370.58	0.00892579	0.00934702	0.010134	0.00602816	0.00733949	0.0129999	0.0149915	0.00831396	0.00979271	0.0103389	0.0109728	0.00846634	0.0105664	0.00665161	0.00871948	0.00900893	0.00934859	0.0200148	0.00712458	0.00940155	0.00682984	0.00971693	0.0119081	0.00655953	0.0125586	0.00931596	0.0090457	0.0114833	0.0094501	0.00965713
2371.02	0.00988524	0.00595709	0.0091726	0.0136708	0.0103983	0.00984626	0.00837665	0.00949964	0.0103315	0.00922408	0.00992119	0.0122893	0.0125397	0.00916925	0.00898265	0.00890193	0.0103466	0.0187738	0.00763974	0.0108626	0.00553622	0.0110525	0.0104959	0.0122519	0.00922681	0.0107779	0.0106316	0.00773958	0.00997048	0.00626029
2371.46	0.00941926	0.00915247	0.00907164	0.0132601	0.0106948	0.00846406	0.00902636	0.0110962	0.0103327	0.00783688	0.00987441	0.00810247	0.00988261	0.00773596	0.010982	0.0108181	0.012058	0.0199847	0.00620151	0.0108734	0.00902323	0.0111703	0.00826265	0.0103209	0.0103323	0.00882021	0.0107569	0.0112445	0.0108994	0.0111951
2371.91	0.0107233	0.00925138	0.00743927	0.00950276	0.00905439	0.00986058	0.0124091	0.0078501	0.0102634	0.009674	0.00890643	0.0130794	0.00945997	0.00898906	0.00970781	0.010316	0.00854948	0.0177869	0.00785122	0.0085965	0.0117786	0.0104443	0.0155245	0.00991111	0.0110437	0.0100553	0.00953535	0.00844537	0.00843145	0.0101921
2372.35	0.00973395	0.00936516	0.01235	0.0117053	0.0117651	0.00794138	0.00879457	0.0108315	0.00967986	0.0107901	0.0110319	0.00742353	0.00942638	0.00994526	0.0100706	0.00890703	0.00955506	0.0140985	0.00933337	0.0119913	0.0112985	0.0113447	0.00944399	0.00883793	0.0130071	0.0100223	0.00917866	0.0104714	0.00553688	0.00954023
2372.8	0.00941905	0.0106937	0.00842936	0.0137023	0.0104378	0.0089344	0.00965688	0.00905961	0.0102871	0.00905067	0.0103712	0.013391	0.0103716	0.00903352	0.00959603	0.0104247	0.00934184	0.0123821	0.009641	0.0116106	0.0104797	0.00716216	0.00723057	0.00847908	0.0108706	0.00970581	0.011789	0.00720145	0.00867462	0.00681982
2373.24	0.00958501	0.0107495	0.0115529	0.00906209	0.00804928	0.00861259	0.00893211	0.0103663	0.00982156	0.010658	0.0117908	0.00988978	0.00594824	0.0059756	0.0114987	0.0101631	0.0120855	0.0144354	0.00918626	0.0100145	0.0129796	0.0073275	0.00926412	0.00952408	0.00766488	0.00963316	0.00768322	0.00885885	0.00811675	0.0108779
2373.69	0.0093347	0.00948326	0.0101461	0.00434351	0.011466	0.00960601	0.00833868	0.00922372	0.00968641	0.00760468	0.00957946	0.0100525	0.00769698	0.00993282	0.0080343	0.00989972	0.00929824	0.0130217	0.00699435	0.0107923	0.0114153	0.0093604	0.0102277	0.00871551	0.0133198	0.00721311	0.00889798	0.00718981	0.00732319	0.0102242
2374.14	0.00920926	0.0113236	0.0112442	0.00990103	0.0125468	0.00911562	0.0116994	0.0121032	0.00972257	0.00589513	0.00971678	0.0134553	0.00986508	0.00813525	0.00676447	0.00992047	0.0128427	0.0137556	0.00643307	0.00685949	0.0106695	0.00912278	0.0110613	0.0114768	0.010033	0.0108099	0.00920739	0.00859018	0.0107222	0.0116994
2374.58	0.0101266	0.00522508	0.00907582	0.00898717	0.0122236	0.0099645	0.00801621	0.00960896	0.0102651	0.0092152	0.0101042	0.00909058	0.0130308	0.00843135	0.0106893	0.00958744	0.011613	0.010212	0.00890474	0.0114729	0.00879524	0.00947084	0.0101791	0.00908638	0.00844256	0.00649248	0.00752434	0.00675986	0.00956296	0.00904753
2375.03	0.00996761	0.0116886	0.00537404	0.00888474	0.0118449	0.0120015	0.0111918	0.00909053	0.00972269	0.00687193	0.0110145	0.00981334	0.0123733	0.00627956	0.00755416	0.00875183	0.0099498	0.0148044	0.00835362	0.0102696	0.00897621	0.00643096	0.0120774	0.0127849	0.0114166	0.00794568	0.00872919	0.0119446	0.00989692	0.0096493
2375.48	0.00916325	0.00815559	0.00873478	0.00852982	0.013292	0.00652562	0.00713712	0.00847901	0.0104301	0.0118066	0.00840211	0.0101894	0.00847457	0.00678793	0.0129652	0.00913068	0.00777971	0.0143581	0.00833344	0.00656504	0.00994844	0.0108198	0.0101638	0.0102104	0.00683891	0.0104191	0.00929885	0.0125603	0.00890654	0.0117332
2375.93	0.0110761	0.00461768	0.0112058	0.00927525	0.0101417	0.0119377	0.0112834	0.0101709	0.0100411	0.0124556	0.0123565	0.0146099	0.00843555	0.0072592	0.00868941	0.011	0.00639967	0.0118054	0.0108411	0.00863516	0.0105321	0.00871175	0.0105567	0.0134444	0.00716269	0.0115525	0.0074398	0.00784434	0.0103864	0.00749529
2376.37	0.0108902	0.0127669	0.010258	0.0092004	0.0110729	0.0094724	0.0107331	0.013208	0.0104267	0.00908808	0.0105225	0.0104142	0.00923314	0.00466117	0.0100484	0.0104324	0.0102053	0.0122406	0.00836463	0.00792268	0.00823594	0.0110154	0.00996722	0.00865141	0.00587403	0.0103069	0.0101233	0.00864105	0.0119118	0.00842765
2376.82	0.00953466	0.00872613	0.00981017	0.00824512	0.0120193	0.0089463	0.00767612	0.00894427	0.00973956	0.0124118	0.0111424	0.0102644	0.00605178	0.0153746	0.0114712	0.00954252	0.00621079	0.0107553	0.010559	0.0086033	0.00883843	0.0104281	0.00936139	0.0088303	0.00962001	0.00827194	0.0101237	0.0109448	0.0085195	0.0106039
2377.27	0.0103621	0.00831278	0.0101241	0.0114227	0.0101359	0.011576	0.0107458	0.0116837	0.00992906	0.0119127	0.012822	0.0101552	0.00853588	0.00963286	0.00867668	0.00927414	0.00801889	0.00886915	0.00955607	0.0103825	0.012233	0.00677969	0.0120824	0.012109	0.00866972	0.0103157	0.0110835	0.00924697	0.0112359	0.00715968
2377.72	0.00883149	0.0107431	0.00816369	0.0111218	0.00998912	0.0108802	0.0123295	0.0113117	0.0101059	0.0129947	0.00900226	0.0102138	0.0126333	0.00830808	0.00708662	0.00839868	0.0084906	0.013131	0.00915603	0.00986634	0.00861465	0.00891071	0.0102393	0.00935851	0.00808191	0.0134677	0.00916106	0.0134114	0.00761092	0.0123881
2378.17	0.0102673	0.0114967	0.0087038	0.0121307	0.0111613	0.00833009	0.00759943	0.0112413	0.00985809	0.00947174	0.00956718	0.0081919	0.0105751	0.00825709	0.00894677	0.00990782	0.0106468	0.0105474	0.0118861	0.0114413	0.00986993	0.0127371	0.00958443	0.0122778	0.010663	0.00911107	0.00889423	0.0110122	0.0100651	0.00717392
2378.62	0.0102312	0.0117664	0.00753903	0.00918763	0.0127623	0.0100724	0.00996293	0.00905166	0.0101216	0.00802026	0.0141172	0.0101376	0.00972646	0.00933144	0.00974516	0.0101105	0.0109805	0.0120144	0.00841345	0.0107053	0.0135036	0.0135802	0.0102577	0.0117189	0.012193	0.00983122	0.00756777	0.0118093	0.00699771	0.00951707
2379.07	0.0113252	0.00917294	0.00689605	0.00736202	0.00867868	0.0110733	0.0105786	0.00916826	0.0102516	0.00799775	0.00786025	0.010575	0.0101848	0.00979976	0.00757342	0.00989596	0.00745573	0.00940612	0.00767824	0.00888161	0.00877534	0.0117341	0.0079636	0.0116378	0.0107116	0.0102139	0.00933384	0.00964885	0.0104278	0.0106125
2379.52	0.00982552	0.00968466	0.00782588	0.0106714	0.00982063	0.0104259	0.0142178	0.0121807	0.00984419	0.0123865	0.0124405	0.0102945	0.0105227	0.00669672	0.0111418	0.01069	0.00973063	0.0125102	0.00978117	0.0103563	0.00968433	0.009169	0.00870226	0.00850695	0.00947833	0.0107712	0.0117528	0.0110515	0.00793554	0.00893735
2379.97	0.00901864	0.0108254	0.00708721	0.0119479	0.0105121	0.0129105	0.00942474	0.00828939	0.00976226	0.00768123	0.0101363	0.00795966	0.0110459	0.0112513	0.00794637	0.0106552	0.00828677	0.0105847	0.0101305	0.0109555	0.0063527	0.0108171	0.00993931	0.0103979	0.00845678	0.00915512	0.00918503	0.0113286	0.00858473	0.0093584
2380.42	0.0094024	0.010926	0.0121797	0.00742985	0.00954246	0.0126667	0.011731	0.0101166	0.0098517	0.0120258	0.0103484	0.00663297	0.0100882	0.00780192	0.0103698	0.009732	0.00896089	0.0112652	0.00846653	0.00984093	0.0112985	0.0114667	0.00699519	0.00906782	0.0105517	0.0107304	0.00823109	0.0095356	0.0143908	0.00858893
2380.88	0.00996542	0.00888975	0.00898598	0.00977438	0.0123845	0.011146	0.0121053	0.0064862	0.00995219	0.0129657	0.00854882	0.00862044	0.01032	0.00951498	0.00817564	0.0104659	0.010414	0.00945118	0.0123356	0.00989915	0.01009	0.0091265	0.00766741	0.0108213	0.00912505	0.0121624	0.00973229	0.01232	0.0110517	0.0126817
2381.33	0.00945117	0.011181	0.0107772	0.0107865	0.0126266	0.00900002	0.00624681	0.0109231	0.00991203	0.0123735	0.0112654	0.0125272	0.00708549	0.0081738	0.00580351	0.0103385	0.00998657	0.0109119	0.00888905	0.0116294	0.0117135	0.0123066	0.00990814	0.0110123	0.00857119	0.00771418	0.0127636	0.00769869	0.0151428	0.00885613
2381.78	0.0100441	0.00892685	0.00747069	0.00971306	0.0119345	0.0127249	0.0107902	0.00767523	0.0102616	0.011028	0.0111291	0.0114368	0.0110366	0.00773585	0.00867198	0.0097306	0.012246	0.00882945	0.0089518	0.0146506	0.00919016	0.0123991	0.0102878	0.00996587	0.0126169	0.00961472	0.0069784	0.00945474	0.0124666	0.00805731
2382.23	0.00941106	0.00815284	0.0115142	0.00918644	0.00956855	0.00828907	0.0124998	0.0127678	0.00970424	0.0107743	0.0108953	0.00836524	0.00872803	0.00690447	0.0108153	0.00994293	0.00905173	0.00947812	0.0114103	0.0114767	0.00944246	0.00973442	0.0116769	0.0114233	0.0105947	0.0104879	0.0120381	0.00786416	0.00971502	0.0103031
2382.69	0.0102753	0.00976081	0.00934904	0.0123229	0.0120458	0.0100303	0.0110464	0.0100928	0.00995346	0.00889664	0.0102074	0.0124432	0.0103215	0.0100501	0.00971366	0.00906166	0.00975102	0.00593454	0.00936728	0.00838734	0.00974792	0.0105644	0.00982689	0.00634121	0.0117659	0.010414	0.0109141	0.0167479	0.0113428	0.0068692
2383.14	0.00999088	0.0106591	0.0105915	0.00618503	0.0107882	0.00628344	0.0102511	0.0103197	0.0100936	0.00892618	0.0068481	0.0113018	0.0104178	0.00858721	0.0101972	0.00909671	0.00573626	0.00730207	0.0103046	0.0101836	0.00903206	0.00682899	0.0117015	0.0111765	0.0110361	0.00917946	0.0100089	0.00835319	0.00694819	0.0119872
2383.59	0.0088195	0.0068987	0.0121836	0.0113484	0.0100625	0.00985231	0.0101631	0.00927521	0.0100406	0.00472735	0.0127261	0.00945842	0.00982541	0.0110563	0.0102062	0.0082967	0.0123448	0.00953532	0.0123181	0.010386	0.00817284	0.0132389	0.0128415	0.0110573	0.0111855	0.0143126	0.0100128	0.0124745	0.00541633	0.0104782
2384.05	0.0100837	0.00824253	0.00929635	0.0095991	0.01432	0.00796841	0.00854748	0.0104333	0.0103053	0.0126157	0.0131967	0.00980028	0.0149626	0.00907458	0.0065776	0.0104715	0.0105847	0.00896987	0.0100492	0.00892659	0.0106694	0.0150994	0.01131	0.01077	0.00846234	0.0111302	0.010167	0.00862413	0.0124289	0.0120159
2384.5	0.010172	0.00745881	0.0136343	0.00774364	0.00745705	0.00755767	0.0092718	0.0108323	0.00981988	0.0102515	0.0121143	0.0145142	0.00835632	0.00740828	0.0107678	0.0102475	0.0137612	0.0084266	0.0116915	0.0108095	0.00709886	0.010872	0.0117678	0.0101119	0.0113297	0.0119528	0.00676658	0.00935955	0.00841913	0.00980414
2384.96	0.0093708	0.00862794	0.00918187	0.0102099	0.011698	0.0104144	0.00903526	0.0106646	0.00982058	0.0112574	0.0121191	0.00817243	0.013029	0.00770295	0.0117353	0.0093311	0.0112113	0.0134096	0.00897937	0.0119985	0.0104792	0.0118425	0.00971328	0.0128939	0.00796666	0.00742285	0.0121579	0.00915952	0.00904453	0.0104101
2385.41	0.00909875	0.0094077	0.00777302	0.0108623	0.00908994	0.0108261	0.00685148	0.00605451	0.00993292	0.00868191	0.0113534	0.0117248	0.00969414	0.0115725	0.0108878	0.00817175	0.0107897	0.00913134	0.0112697	0.0101544	0.0106388	0.0119863	0.00920069	0.00904756	0.0103647	0.00926883	0.0106643	0.011012	0.0119256	0.00991379
2385.87	0.00912924	0.0106482	0.00742096	0.00615492	0.0118621	0.013495	0.00880743	0.0105984	0.0100067	0.00878487	0.00890137	0.0121742	0.00809889	0.00575424	0.0103392	0.00901677	0.0111081	0.00723703	0.00795321	0.0068686	0.010525	0.0102659	0.00863113	0.0123827	0.00661936	0.0128943	0.00831104	0.0123703	0.0109101	0.00772169
2386.32	0.00875513	0.0108528	0.0106803	0.0109718	0.0106333	0.0121337	0.00797436	0.0114642	0.00963157	0.0094421	0.00955743	0.011794	0.00887742	0.00779709	0.0112834	0.00836624	0.0136102	0.00983017	0.0103354	0.0109354	0.0087241	0.0112164	0.0107186	0.0110747	0.00877588	0.0107451	0.00858376	0.00860609	0.0109111	0.00860284
2386.78	0.0111037	0.00972895	0.0112008	0.0103523	0.0104662	0.00962144	0.00670944	0.0128264	0.00958835	0.00989695	0.0116382	0.00894321	0.00622074	0.00740375	0.00721444	0.0114408	0.00882835	0.0095752	0.0102176	0.010883	0.0108425	0.0111737	0.0092199	0.00973961	0.00815096	0.00753393	0.00619345	0.00953769	0.00950314	0.00715922
2387.24	0.0099137	0.00934444	0.00847946	0.00559537	0.011597	0.00967272	0.0100058	0.00858624	0.0100893	0.00863907	0.011397	0.0094592	0.010607	0.00737573	0.00597343	0.0100194	0.00922361	0.0102308	0.00847019	0.00885851	0.0088944	0.0127531	0.00993581	0.0132377	0.0123225	0.00891358	0.0107443	0.0129223	0.012113	0.0110576
2387.7	0.00891072	0.0104822	0.010636	0.0130431	0.00906828	0.0094231	0.0082246	0.00916583	0.0102029	0.0120086	0.00936364	0.00859262	0.0130121	0.0084491	0.00676807	0.00930223	0.00909714	0.0138739	0.010724	0.00896294	0.0086071	0.00998043	0.00904432	0.00736342	0.0112352	0.00923313	0.01006	0.0100908	0.0128246	0.00819839
2388.15	0.0104458	0.00792825	0.0117028	0.0118451	0.00832666	0.00626665	0.0108288	0.00799666	0.00996345	0.00975703	0.00893306	0.0102578	0.0113391	0.00701641	0.0102709	0.00998281	0.00844301	0.00999646	0.00931059	0.00751843	0.0111419	0.011733	0.00925095	0.0081289	0.00736955	0.0075478	0.00902545	0.0101859	0.00692035	0.0087972
2388.61	0.0114378	0.0122384	0.0101176	0.0110658	0.00943601	0.00780832	0.0132172	0.00612253	0.0101406	0.00867193	0.0101315	0.00876584	0.0103418	0.00885173	0.00865796	0.0092278	0.00911622	0.00975188	0.0125123	0.00877607	0.0120763	0.011991	0.0110639	0.0103791	0.0119216	0.00765519	0.00959866	0.0090671	0.0108224	0.00834191
2389.07	0.00900307	0.00991636	0.0101676	0.0074914	0.0088801	0.0101393	0.0110113	0.0115019	0.00974744	0.00914082	0.00731572	0.014146	0.012922	0.00701704	0.00974911	0.0104816	0.00991174	0.00709025	0.00895569	0.0100505	0.0107406	0.00907722	0.0074761	0.00725373	0.0084075	0.0105361	0.00962074	0.00791487	0.00930512	0.0102256
2389.53	0.0108707	0.00926517	0.0106011	0.00970658	0.0123477	0.01043	0.0106889	0.00977058	0.0101052	0.00889889	0.0111061	0.00776119	0.0101383	0.00779246	0.00969564	0.00934661	0.00846922	0.0116898	0.00795615	0.00855665	0.0096089	0.0123375	0.00996639	0.00684799	0.00768502	0.00998691	0.00805001	0.00928669	0.0121162	0.00939162
2389.99	0.0107184	0.00967633	0.00958942	0.00972558	0.00994237	0.00739352	0.0110567	0.0101264	0.0102425	0.0140623	0.0116889	0.0126116	0.0112195	0.00708473	0.0100942	0.00821405	0.0118944	0.00716084	0.0111043	0.00848323	0.00853638	0.00917588	0.0104901	0.0114613	0.0105453	0.00871658	0.010263	0.0106707	0.00890505	0.00946629
2390.45	0.0111625	0.0128515	0.00680691	0.010365	0.00954823	0.00998519	0.0117665	0.00987469	0.00974229	0.0113321	0.0100967	0.0101032	0.011268	0.0114057	0.0130461	0.00946072	0.0139591	0.00791404	0.00763983	0.00879943	0.0108227	0.00638742	0.0078796	0.0111783	0.0079123	0.0108805	0.00975941	0.0111697	0.00704185	0.00805435
2390.91	0.00986512	0.010751	0.0102992	0.00757503	0.00974149	0.00745395	0.0079726	0.0089444	0.0100239	0.00972181	0.0112445	0.00704441	0.00871285	0.00480213	0.00993164	0.00983789	0.010352	0.00936426	0.0106896	0.00785817	0.0118236	0.00989671	0.00662595	0.0105891	0.00869896	0.00777835	0.0116299	0.0111062	0.00797129	0.00803705
2391.37	0.00984672	0.0095186	0.00998767	0.010035	0.0101128	0.0102813	0.0104657	0.00986966	0.0101444	0.0106143	0.00812893	0.0103321	0.0133602	0.010431	0.00950118	0.0105291	0.0103459	0.00830568	0.00812204	0.00900681	0.0110266	0.0149861	0.00822165	0.0108409	0.00942076	0.00952213	0.0113601	0.00951006	0.00724935	0.00881415
2391.83	0.00989729	0.0103611	0.0128984	0.0100093	0.00887195	0.0108238	0.00709424	0.00766335	0.00974988	0.0112894	0.00798456	0.00820463	0.0130642	0.00895746	0.0114634	0.00957583	0.00946712	0.00843604	0.0105601	0.0112658	0.008525	0.0133248	0.00854227	0.00960824	0.0100374	0.0100702	0.010004	0.0110972	0.0111014	0.0100715
2392.29	0.010329	0.0120204	0.00862277	0.00925172	0.00953067	0.0126442	0.00754826	0.0111807	0.00994017	0.00512156	0.00747163	0.00699546	0.0101411	0.00778592	0.0123033	0.0113116	0.00693909	0.00895345	0.00951981	0.00973181	0.00903911	0.0117899	0.0113484	0.0112741	0.00718694	0.0109838	0.00999321	0.00923211	0.0121008	0.00928598
2392.75	0.0103959	0.00777597	0.0126677	0.00656443	0.00830776	0.0112368	0.00955831	0.00797785	0.009833	0.00818274	0.0104404	0.0142705	0.0115088	0.00921852	0.0102445	0.00995687	0.00944669	0.00560908	0.0102197	0.00665145	0.0116413	0.00995034	0.00938147	0.0124622	0.00794082	0.0101893	0.0126069	0.00828212	0.0102996	0.00969469
2393.21	0.00772872	0.012752	0.00884439	0.0107818	0.0083776	0.00995943	0.0128015	0.00792028	0.0102461	0.00913484	0.0130759	0.00879341	0.0126895	0.00535542	0.00742278	0.00970609	0.010737	0.00896853	0.00978928	0.00728617	0.0108215	0.00890542	0.00883661	0.00945121	0.0112369	0.00940525	0.012166	0.012578	0.010802	0.00896198
2393.67	0.00925011	0.00883758	0.0112444	0.0136896	0.0125431	0.00990907	0.0108032	0.0119823	0.00986027	0.0111898	0.00650571	0.00881708	0.00949791	0.00518802	0.00885128	0.00918588	0.00866825	0.00910273	0.00899008	0.00617373	0.0100081	0.010558	0.0108857	0.00655557	0.0100448	0.00756054	0.0114106	0.0123095	0.00986367	0.00512073
2394.14	0.00812822	0.00992905	0.0116379	0.00931331	0.0087517	0.00812815	0.0103594	0.00841834	0.0100962	0.0119957	0.0114237	0.00820441	0.011081	0.00566018	0.00757796	0.0102248	0.0122952	0.00605673	0.00839049	0.00540291	0.00955126	0.0129051	0.00855859	0.00770202	0.0104567	0.0134811	0.0120102	0.0106314	0.0106022	0.0105156
2394.6	0.009908	0.0086	0.0094965	0.00970019	0.0112032	0.00999209	0.0118753	0.00862492	0.0101128	0.00890337	0.00922001	0.0124766	0.00881038	0.00756598	0.0133783	0.0107514	0.0111187	0.0129674	0.00453012	0.00872663	0.0106848	0.00871173	0.00925128	0.0112356	0.00995839	0.00944803	0.00808366	0.00981439	0.00660078	0.00910232
2395.06	0.0105875	0.0104561	0.0132882	0.00902643	0.00836592	0.00892893	0.0130009	0.00900044	0.00971549	0.012684	0.0104359	0.00895687	0.00853423	0.0057824	0.00411871	0.00882149	0.00760799	0.00783851	0.00803161	0.00854117	0.0101055	0.0103688	0.0111563	0.0101372	0.013091	0.00940466	0.0119643	0.00576634	0.00901193	0.00703965
2395.52	0.01165	0.00766813	0.0141744	0.0120054	0.00733918	0.0130955	0.0151288	0.00939878	0.010003	0.00897826	0.00984891	0.0125669	0.00614568	0.0057889	0.00614313	0.00993285	0.00833213	0.00733707	0.00915363	0.00918729	0.00915597	0.0116698	0.0118265	0.00910914	0.0073361	0.00785657	0.0103057	0.00713525	0.00949192	0.00863598
2395.99	0.00944554	0.0110243	0.00647436	0.00875764	0.011432	0.011549	0.00823491	0.010398	0.00992522	0.00977599	0.00919936	0.0137931	0.0125405	0.00981235	0.0093876	0.0102089	0.00886991	0.00946432	0.0110797	0.00907899	0.0114116	0.0111797	0.00872436	0.00834289	0.0110026	0.00986303	0.010956	0.0117633	0.014083	0.0108635
2396.45	0.00871318	0.0105622	0.009749	0.0125654	0.0104274	0.0112755	0.010443	0.0132059	0.010278	0.011589	0.00930853	0.0112976	0.0121682	0.00898045	0.00770109	0.00928115	0.00766653	0.00660649	0.00975163	0.0107348	0.0100474	0.00913742	0.0128944	0.0113106	0.00962934	0.00924513	0.00457403	0.00952331	0.0132835	0.0111244
2396.92	0.00940893	0.0109943	0.0109683	0.0110946	0.0104096	0.00712233	0.00973835	0.00500438	0.00985433	0.0120432	0.0100123	0.00973709	0.00928657	0.00898431	0.00664649	0.0087117	0.00985552	0.00941779	0.0094808	0.0107534	0.00727587	0.0113267	0.00938969	0.00759891	0.00829314	0.00974836	0.0122799	0.0115833	0.0136861	0.0081649
2397.38	0.0107345	0.00823654	0.0125342	0.00765264	0.0115451	0.0117376	0.0102805	0.0109471	0.00980618	0.00691639	0.0101581	0.0110247	0.00907419	0.00675176	0.0089136	0.0105884	0.0128319	0.0131835	0.00997562	0.00529084	0.0120104	0.00999708	0.0123148	0.00756785	0.0121905	0.0122907	0.00759785	0.0109802	0.00749278	0.0070848
2397.85	0.00930406	0.00686069	0.00722739	0.0123416	0.00702838	0.0115594	0.011313	0.0105071	0.00991757	0.00971157	0.00881066	0.00771864	0.0101585	0.00821139	0.00759786	0.00996324	0.0108996	0.011901	0.0084125	0.00948752	0.0112066	0.0114537	0.0108575	0.00904984	0.0105754	0.0130896	0.00590159	0.00936516	0.00914537	0.0100777
2398.31	0.00971819	0.00882961	0.00823759	0.00886271	0.0114339	0.00928765	0.00881482	0.0105344	0.00989338	0.0141052	0.00768001	0.00751896	0.00863802	0.00846806	0.00641965	0.00979368	0.0092931	0.00857624	0.01138	0.00800977	0.0114884	0.0108617	0.0128312	0.0111097	0.00904492	0.00814994	0.00924068	0.0112599	0.00745538	0.0122183
2398.78	0.01041	0.0103995	0.00931411	0.00944012	0.00789353	0.0101977	0.00997126	0.0121829	0.00970539	0.0132022	0.0112355	0.0103264	0.00994057	0.00841339	0.0114469	0.00949232	0.0122012	0.0131675	0.00898068	0.01047	0.0100207	0.00744812	0.0100117	0.00777918	0.0080112	0.00591209	0.0111529	0.00993592	0.00951363	0.00880304
2399.25	0.00856163	0.00834912	0.0110531	0.010424	0.0114998	0.0112931	0.00984199	0.011021	0.0101288	0.0102558	0.0101814	0.00765566	0.0131707	0.0101602	0.00879486	0.00846246	0.00666827	0.0102306	0.0106238	0.0113983	0.0154638	0.0113201	0.0124862	0.00789316	0.00867688	0.0100043	0.0118365	0.0140083	0.00960056	0.0137955
2399.71	0.0083593	0.0102503	0.0117308	0.0124508	0.0075838	0.00937377	0.0101398	0.00919125	0.0101295	0.00985884	0.0146629	0.0129359	0.0113853	0.00774252	0.00696718	0.00984774	0.00985162	0.0109631	0.00952428	0.00802754	0.0118276	0.0123012	0.01017	0.00766875	0.00633115	0.0098869	0.011183	0.0105216	0.0103088	0.0118081
2400.18	0.0103922	0.0104826	0.0140456	0.00907532	0.0107927	0.00964271	0.0084503	0.0092116	0.0103692	0.0104983	0.0112059	0.0104694	0.0112529	0.00782358	0.010183	0.0111969	0.0109636	0.0106671	0.010721	0.0109298	0.00730503	0.0118081	0.0107864	0.0121408	0.00935169	0.0128774	0.0105828	0.00919171	0.00885312	0.0121282
2400.65	0.0105076	0.00815837	0.0118606	0.0104482	0.00995066	0.0137975	0.0117443	0.00996849	0.0100505	0.00866081	0.00997241	0.0105097	0.00698944	0.00689065	0.00890381	0.00862104	0.00978614	0.00995609	0.0108833	0.00691192	0.00765747	0.0157161	0.0107297	0.00871512	0.00837306	0.00735832	0.00852695	0.0112811	0.0114086	0.011375
2401.12	0.00930277	0.00860889	0.0129806	0.00835244	0.0111012	0.00819219	0.00751219	0.0101017	0.00979794	0.0129497	0.0102221	0.00882576	0.0128681	0.00838157	0.0118053	0.010114	0.00976688	0.0109447	0.0089107	0.00606926	0.0120069	0.0127072	0.0129233	0.0109174	0.010563	0.0110281	0.00593699	0.00997301	0.00670688	0.0114497
2401.58	0.0104937	0.0114789	0.012731	0.00977177	0.011749	0.00749741	0.0089827	0.0108862	0.0105733	0.00724246	0.0111419	0.00948012	0.00973554	0.00894026	0.0085753	0.0109756	0.00902441	0.00819938	0.0119084	0.0105219	0.0109201	0.012129	0.0157864	0.0100803	0.0151747	0.0137012	0.0110358	0.0109441	0.00907043	0.0129237
2402.05	0.00931405	0.00959068	0.0112165	0.00945016	0.01148	0.0104444	0.00984739	0.0079361	0.0101652	0.0101167	0.00817119	0.00979579	0.0105146	0.00475298	0.00877451	0.00994075	0.00688698	0.00702036	0.0072223	0.0118006	0.00747286	0.00569839	0.0127219	0.0139808	0.0128174	0.0118177	0.0112513	0.00962744	0.00861436	0.0106817
2402.52	0.0110692	0.0119494	0.0114004	0.0109792	0.00773677	0.00916988	0.0106423	0.00863563	0.00991597	0.00953124	0.00893419	0.00852686	0.0107538	0.00957762	0.00876489	0.0101789	0.00897945	0.0076868	0.0101382	0.00789987	0.0108047	0.009831	0.00851215	0.0114986	0.0125227	0.00879111	0.0121485	0.00760347	0.00881946	0.00772981
2402.99	0.0103655	0.00957657	0.0103065	0.0121912	0.0115049	0.0114929	0.00963015	0.0126226	0.0105119	0.00888222	0.0132379	0.0113084	0.0083917	0.00819754	0.00706417	0.0103269	0.00821518	0.00893621	0.0083538	0.0132731	0.0108462	0.00679983	0.0135351	0.0119945	0.0105155	0.0126363	0.0113674	0.0142302	0.0100375	0.0111213
2403.46	0.00954359	0.00775451	0.0107204	0.00889503	0.0109072	0.010037	0.00904534	0.0076804	0.00990219	0.0078472	0.0115673	0.00910783	0.0104889	0.00948457	0.0108536	0.00984818	0.0108213	0.0102807	0.0117327	0.0106647	0.0119698	0.0104512	0.0111212	0.0169884	0.0151055	0.00962824	0.00928645	0.0102314	0.00986721	0.0130612
2403.93	0.00998772	0.00807307	0.00953538	0.0103863	0.00918804	0.00793707	0.00755436	0.0100989	0.00953559	0.00996056	0.0110182	0.00894978	0.0105688	0.0107891	0.00828294	0.00943116	0.0102121	0.0096585	0.0104381	0.00946291	0.00973786	0.0109018	0.00698196	0.00923797	0.0111579	0.0101023	0.00880441	0.00933262	0.00937723	0.00946277
2404.4	0.00962564	0.00901842	0.00824952	0.0110214	0.0116911	0.0122084	0.00814121	0.0112565	0.0101596	0.0133504	0.00908235	0.00886697	0.0100465	0.0112863	0.00708716	0.00966736	0.00790767	0.00927096	0.0098262	0.010671	0.00865414	0.0147657	0.00888346	0.00908747	0.00844851	0.00879318	0.0105969	0.0148375	0.00819039	0.0104406
2404.87	0.00978978	0.0117659	0.00987656	0.0114478	0.0129509	0.0121864	0.0112073	0.00940307	0.0100666	0.00827888	0.00857211	0.011663	0.00978431	0.00863741	0.010188	0.00894299	0.0100098	0.00971784	0.0094806	0.00968211	0.011943	0.011428	0.00677278	0.0135725	0.0115695	0.00706489	0.00967296	0.0123047	0.0114355	0.00931832
2405.34	0.0105847	0.0123884	0.00610177	0.0109263	0.0092038	0.0146301	0.00971266	0.0103372	0.00989674	0.010608	0.0110366	0.00884234	0.00870625	0.0076957	0.0077029	0.00861813	0.00850004	0.0122404	0.0121293	0.00726032	0.0121001	0.0108676	0.0134845	0.010981	0.00716764	0.0105154	0.00842503	0.00779247	0.00870942	0.00998302
2405.82	0.0103961	0.00867379	0.0100987	0.00673764	0.0101155	0.00982688	0.0116076	0.00703747	0.0101624	0.0115468	0.0133983	0.00938453	0.0113517	0.012695	0.00812916	0.00982458	0.00970288	0.00778631	0.0106139	0.011482	0.00935951	0.0104525	0.0139518	0.00596682	0.0117734	0.0112828	0.00999693	0.0138549	0.0131101	0.0124431
2406.29	0.00855805	0.00684355	0.00920622	0.00906161	0.0100856	0.0126358	0.0111599	0.00892356	0.00987216	0.0106723	0.0101484	0.0098187	0.0119859	0.00933011	0.00926564	0.010019	0.00811228	0.00705455	0.00701128	0.00943546	0.00927072	0.0111976	0.00812532	0.00865763	0.0111225	0.00852204	0.00793922	0.00668917	0.0116002	0.00735714
2406.76	0.00993876	0.0131539	0.00734909	0.0113991	0.00990969	0.00829831	0.00951076	0.0128716	0.00969955	0.0110933	0.0128881	0.00985927	0.0120178	0.00824077	0.00891672	0.0103472	0.0106032	0.0124187	0.00894872	0.0123566	0.00923705	0.0123464	0.00654864	0.00807924	0.00925629	0.00864029	0.00690947	0.00728013	0.00905382	0.00854109
2407.23	0.0102183	0.0108802	0.0132102	0.00970235	0.0134455	0.00902272	0.0110039	0.0108531	0.0101127	0.0110603	0.0109345	0.0124636	0.0114807	0.0105546	0.00989488	0.00915098	0.0106866	0.00978898	0.0138712	0.00886286	0.0106818	0.00936842	0.00958373	0.0120372	0.0101486	0.00844551	0.00859977	0.00980858	0.00752101	0.0109356
2407.71	0.00983584	0.0106189	0.0115766	0.0111299	0.0130069	0.0115483	0.00889547	0.0089437	0.00966936	0.0107522	0.00744729	0.0122463	0.00841237	0.0103713	0.0066388	0.00968054	0.00750899	0.0107039	0.00836904	0.00941455	0.00799628	0.00918762	0.006914	0.00996449	0.00896077	0.011727	0.0142232	0.00959626	0.0110244	0.0104387
2408.18	0.00846761	0.00865598	0.010019	0.00835489	0.0112726	0.00854036	0.00799553	0.0109961	0.0103097	0.0100042	0.0111435	0.0125021	0.0135855	0.00365648	0.0116045	0.00905237	0.0105241	0.00905866	0.00973059	0.0113364	0.0113523	0.00898515	0.00825049	0.0126832	0.0103805	0.0107114	0.0123911	0.00548132	0.0100369	0.0123496
2408.65	0.010684	0.00958744	0.0111783	0.00979486	0.0113486	0.00742707	0.00977175	0.0111446	0.00995639	0.0115598	0.0107381	0.0105785	0.00910346	0.00812613	0.00986927	0.0101571	0.00991665	0.00929738	0.00918885	0.0116366	0.0117833	0.00886721	0.0118482	0.0137516	0.0100522	0.0123203	0.00698984	0.0139883	0.0137749	0.00905358
2409.13	0.0103304	0.0129636	0.00880652	0.00889177	0.00690227	0.0073449	0.0106296	0.0115315	0.0101127	0.0105945	0.0123382	0.00993225	0.0108439	0.00777229	0.00806234	0.0101642	0.0113345	0.00842725	0.00947163	0.00925959	0.0100291	0.0112277	0.00813578	0.0132888	0.0081961	0.00876485	0.0108243	0.00923273	0.0122611	0.00856747
2409.6	0.00884305	0.0141141	0.0104793	0.0120602	0.0127857	0.0072048	0.0106674	0.00794922	0.00968666	0.00726973	0.00775562	0.0109418	0.0109549	0.00503155	0.0085462	0.0106335	0.0118517	0.0101856	0.010495	0.00815938	0.0100752	0.00838872	0.0120679	0.0108345	0.00955922	0.0112872	0.0084613	0.00726987	0.00857577	0.0122056
2410.08	0.00902034	0.0151942	0.0122278	0.0116608	0.00919456	0.00986892	0.0106904	0.00819956	0.00992089	0.0107827	0.0141597	0.0122834	0.00883518	0.00886484	0.00861031	0.0112202	0.0103528	0.0101062	0.0104785	0.00831056	0.0100255	0.0102323	0.0090302	0.0106569	0.00866441	0.0103993	0.0119509	0.0102673	0.010921	0.011599
2410.55	0.00811714	0.0105786	0.0112562	0.0100115	0.0082883	0.00924262	0.00682789	0.00793652	0.0104398	0.0123086	0.0108887	0.00919036	0.00822213	0.00636921	0.0128901	0.0100092	0.0109227	0.00915885	0.00923976	0.00998998	0.0100405	0.00934338	0.011863	0.00979338	0.0109607	0.0104957	0.0077934	0.00984494	0.00986321	0.0120517
2411.03	0.00940965	0.0108594	0.0100601	0.0116832	0.0110862	0.00931254	0.00986197	0.010082	0.0100404	0.00971176	0.0123568	0.012083	0.00991052	0.00979388	0.00973378	0.00991769	0.0114036	0.00938526	0.00938132	0.00847351	0.00802596	0.00960849	0.0152921	0.00947581	0.0136347	0.008546	0.0069783	0.00918407	0.00912623	0.0119471
2411.51	0.0092386	0.00739438	0.00981647	0.00964346	0.0112617	0.010677	0.00847899	0.00992406	0.00980705	0.00957508	0.0108727	0.00996694	0.0105501	0.00606271	0.0122355	0.00993933	0.00800652	0.0127082	0.0129647	0.00869313	0.0100183	0.0113143	0.0104124	0.0103954	0.0111176	0.0122367	0.0102952	0.00937019	0.012241	0.0115361
2411.98	0.0111125	0.013183	0.0107819	0.00795356	0.00874596	0.00836375	0.00965053	0.00846846	0.00985174	0.00615085	0.00800522	0.0144714	0.0095388	0.0116184	0.00992494	0.00926237	0.00839931	0.0122795	0.0109693	0.0110175	0.0104994	0.0125504	0.0140508	0.0110643	0.0153116	0.0130266	0.0121065	0.0102121	0.00790511	0.0144005
2412.46	0.00954576	0.00982596	0.0115648	0.00380926	0.0121527	0.0120921	0.00908113	0.00711967	0.00954509	0.0104701	0.0127336	0.0126209	0.00862381	0.00814291	0.00973691	0.00912497	0.0101944	0.00987535	0.00844592	0.00890838	0.0118109	0.0100199	0.0122907	0.0121083	0.0169352	0.010879	0.0108414	0.0118854	0.0110045	0.0134999
2412.94	0.00911749	0.00995955	0.0118272	0.0134077	0.00981122	0.0105068	0.00609296	0.0105059	0.010503	0.00777926	0.0084186	0.0107932	0.0087077	0.00852563	0.0106502	0.00976877	0.00600445	0.00744704	0.00793194	0.0122447	0.0129376	0.0111341	0.0144918	0.0133206	0.0161845	0.00724164	0.0119261	0.0109263	0.00538429	0.0168948
2413.42	0.0104858	0.00665638	0.00883252	0.00640118	0.011491	0.00764058	0.00984486	0.0104285	0.0100579	0.00887368	0.0110783	0.00656747	0.0117311	0.00807526	0.00980699	0.010158	0.0096049	0.00942242	0.0065196	0.0108603	0.00771422	0.00854275	0.0109751	0.0128379	0.0143224	0.0111543	0.00938786	0.0112346	0.0104907	0.0199402
2413.89	0.0107521	0.010626	0.0114161	0.0104807	0.00949962	0.0108145	0.011401	0.00835668	0.0102475	0.00904342	0.0116548	0.00865356	0.00994111	0.00961679	0.0118787	0.00952838	0.0128594	0.00817205	0.00787245	0.0081809	0.00954501	0.0124597	0.0125244	0.00901008	0.0122695	0.0101959	0.00789708	0.00933753	0.0100875	0.0213186
2414.37	0.0103716	0.0093047	0.0105884	0.00601261	0.0105317	0.00901527	0.00860436	0.00809099	0.0100014	0.0108786	0.0105213	0.0097074	0.00949883	0.00606746	0.00583475	0.00936888	0.0112458	0.00815122	0.00803902	0.0059624	0.008828	0.0146884	0.0139006	0.0161946	0.0143207	0.0117812	0.0133454	0.00971735	0.0124101	0.0130255
2414.85	0.0100878	0.0122284	0.00810855	0.00980817	0.012876	0.0114545	0.0108128	0.0093339	0.0102259	0.0101096	0.0102135	0.00497549	0.0113156	0.00933824	0.00952329	0.0105003	0.013249	0.00888343	0.0106665	0.00941267	0.0111315	0.0155219	0.0163378	0.0168846	0.0107076	0.00986489	0.0108198	0.00901868	0.0122786	0.0134926
2415.33	0.0100294	0.0110978	0.0104113	0.0108911	0.0104828	0.00886657	0.00802712	0.0110612	0.00985063	0.0101167	0.0120979	0.00807269	0.010285	0.00889614	0.0124928	0.00972472	0.00844277	0.00592684	0.00997137	0.0118854	0.0078396	0.0141012	0.0129203	0.0143059	0.0128461	0.0132416	0.013221	0.0135576	0.00941525	0.0124672
2415.81	0.00968723	0.0108287	0.00872287	0.0121952	0.00898919	0.00509527	0.0124977	0.00892867	0.0101965	0.00967418	0.00822593	0.00690583	0.0122039	0.00452263	0.00856587	0.0110402	0.01036	0.00765607	0.00628468	0.0116061	0.0111615	0.0164617	0.01313	0.013234	0.00997509	0.0120136	0.00973397	0.0111347	0.0105609	0.0144959
2416.29	0.0123399	0.0116962	0.00928168	0.00808059	0.0106272	0.0100271	0.00873504	0.00938412	0.0101789	0.0102143	0.00784247	0.010798	0.0105862	0.0112827	0.00904485	0.0102324	0.0117167	0.00658052	0.00928764	0.00698014	0.00996334	0.0119876	0.0147041	0.0104095	0.0141622	0.0139276	0.0121838	0.00878658	0.0123335	0.0181933
2416.77	0.00953548	0.0115933	0.00824446	0.00693983	0.00913605	0.00953966	0.00947348	0.0121107	0.0100365	0.00902003	0.0102632	0.00971611	0.0115493	0.00475742	0.00932196	0.00985707	0.0102721	0.00991801	0.0103781	0.00835359	0.0091672	0.0142725	0.0154515	0.0121179	0.0126459	0.0112384	0.0122498	0.0104595	0.0143369	0.016174
2417.25	0.0104773	0.0122059	0.009603	0.0141265	0.00830051	0.0102956	0.0144781	0.00886818	0.010076	0.0107417	0.0126644	0.00972511	0.0106747	0.00980487	0.0103533	0.0103097	0.00986304	0.0096831	0.00909942	0.00981823	0.00914994	0.0124182	0.0155399	0.0133482	0.0125831	0.0119334	0.0128269	0.0119614	0.0138093	0.0179529
2417.73	0.011322	0.00958371	0.0112424	0.0136056	0.00818722	0.00782994	0.0133642	0.00951498	0.0105234	0.010574	0.0130439	0.0123121	0.0129805	0.00979835	0.00845998	0.00978233	0.00899437	0.00494584	0.0107668	0.0102613	0.0121413	0.0140883	0.0143927	0.0136883	0.0132789	0.0138021	0.0116669	0.0128199	0.0084597	0.0162826
2418.21	0.00992615	0.00978331	0.0075069	0.0124565	0.0137735	0.00826763	0.0120783	0.00970843	0.00982729	0.0100376	0.0104263	0.00881729	0.0102799	0.00971351	0.00847353	0.0114444	0.0135998	0.0130549	0.00786958	0.00891528	0.0114884	0.0130473	0.0130232	0.0123147	0.0102933	0.0132887	0.0118942	0.0146285	0.00886841	0.0155062
2418.7	0.0102076	0.00977041	0.0117343	0.00959871	0.0132743	0.0129968	0.00735311	0.00772685	0.0100544	0.00884804	0.0123078	0.0105657	0.0124236	0.00853245	0.00895016	0.00990282	0.0122089	0.010359	0.0131504	0.0106044	0.00997511	0.0165805	0.0130418	0.0123916	0.0118473	0.0106543	0.0124299	0.0119677	0.0107387	0.0163939
2419.18	0.0106728	0.011209	0.0119014	0.0131191	0.00972803	0.0109777	0.00741781	0.00914751	0.00985219	0.0105859	0.01321	0.0081856	0.00871533	0.0103625	0.0118872	0.00995945	0.0101668	0.0130025	0.00647107	0.0076678	0.0100904	0.0144381	0.0143717	0.0128134	0.0146751	0.0118996	0.0127519	0.0091432	0.0130239	0.0171369
2419.66	0.0102595	0.0125617	0.0108719	0.0107611	0.0107243	0.0080294	0.0111486	0.0108245	0.0104439	0.0106563	0.0116055	0.0134519	0.009617	0.0122239	0.0090372	0.00860832	0.00994946	0.00971686	0.00747552	0.00902347	0.00947015	0.0129621	0.0140703	0.0136589	0.00966437	0.00940012	0.0120097	0.0126121	0.010819	0.0175682
2420.14	0.00951933	0.00933111	0.0118896	0.0150805	0.0127069	0.0114424	0.00991442	0.0100915	0.0106643	0.0123447	0.00991484	0.00796318	0.00867524	0.0076364	0.0098431	0.0106724	0.0120086	0.0121587	0.00992101	0.00837866	0.0126306	0.0123886	0.0140866	0.012461	0.00946924	0.0150322	0.0127338	0.0116522	0.0108394	0.0190493
2420.63	0.00836652	0.00994072	0.0103152	0.015283	0.0121202	0.00933948	0.00792033	0.00828146	0.0097435	0.0101085	0.00748248	0.0150709	0.00743718	0.00914257	0.0105876	0.0104356	0.0117703	0.0109092	0.0101837	0.0107263	0.00809727	0.0146984	0.0138899	0.0114922	0.00926551	0.00899246	0.0163154	0.0112321	0.00828237	0.0218613
2421.11	0.0111321	0.00819107	0.0125464	0.009823	0.0135458	0.00931885	0.0109668	0.00949102	0.0100975	0.00931639	0.00839449	0.0108058	0.00981218	0.00950199	0.0112088	0.00850812	0.00851669	0.0101721	0.00967208	0.00939155	0.00665327	0.0153321	0.0119637	0.0119114	0.0105406	0.0117031	0.0150338	0.0131035	0.0113727	0.0207315
2421.6	0.00895979	0.0062403	0.00916977	0.0138874	0.0119564	0.00715385	0.00851257	0.00952276	0.0102698	0.00511943	0.00841891	0.00904612	0.00625102	0.00663287	0.00644202	0.00799917	0.00637369	0.00666579	0.00437801	0.00484124	0.00456947	0.0101571	0.010833	0.0091717	0.00791971	0.00951093	0.0111787	0.0102476	0.00710629	0.017802
2422.08	0.011724	0.0156239	0.019957	0.0187167	0.0101501	0.0107255	0.0124162	0.0094121	0.0101199	0.0109731	0.0114841	0.0102645	0.0125637	0.009415	0.0112899	0.0126432	0.0142739	0.00951341	0.0111747	0.0159514	0.0135095	0.0178806	0.0161318	0.0145361	0.0140522	0.0167273	0.015168	0.0151263	0.0157804	0.0267505
2422.57	0.00967425	0.0113756	0.0117821	0.0146675	0.0115613	0.00641071	0.00905982	0.0123854	0.00994141	0.00645429	0.00848127	0.0141696	0.00899564	0.010496	0.0120078	0.0108651	0.010963	0.00958735	0.00934241	0.00990826	0.010101	0.0104544	0.0179646	0.0103634	0.0126035	0.0132321	0.0113677	0.014177	0.011876	0.0215949
2423.05	0.0107346	0.0102952	0.0150734	0.00985153	0.00958035	0.0127628	0.0104305	0.00922185	0.00958525	0.00897364	0.0105909	0.00967362	0.00682808	0.0103135	0.0099913	0.010859	0.0109748	0.0105021	0.010306	0.00976766	0.00749018	0.0156484	0.0140327	0.0125722	0.00913481	0.0140142	0.0141873	0.00784852	0.0103579	0.0211352
2423.54	0.00906199	0.012431	0.0121574	0.011901	0.0122851	0.0113091	0.0097284	0.0109706	0.0104905	0.00635901	0.0119826	0.00990467	0.00836573	0.00674431	0.00778571	0.00983315	0.00867448	0.00729755	0.00919103	0.00835145	0.0102602	0.0141969	0.0143547	0.0131122	0.0106788	0.0181336	0.0157144	0.0115304	0.0137615	0.0197323
2424.02	0.00976005	0.0100591	0.0128428	0.0133602	0.0096488	0.0100816	0.011667	0.00864956	0.00973745	0.0114554	0.00855372	0.0121236	0.00890409	0.00962843	0.00999226	0.0103363	0.0120762	0.0105059	0.0077835	0.00904671	0.00821277	0.0113425	0.0149484	0.0097889	0.00788854	0.0179832	0.0128944	0.00972775	0.00959673	0.0165283
2424.51	0.0111959	0.0111416	0.0114261	0.0121947	0.0120442	0.00985341	0.0103949	0.0103084	0.0100049	0.0128735	0.0117416	0.0113512	0.0103042	0.00764026	0.00751426	0.0113134	0.00985472	0.011116	0.00886915	0.00810683	0.00920315	0.0134968	0.0123529	0.0127465	0.00909821	0.0215003	0.0115189	0.00855504	0.0113935	0.0168821
2425	0.00942585	0.0101247	0.0170954	0.0149999	0.00940195	0.00724069	0.00945189	0.0100211	0.00993391	0.0114974	0.0115448	0.0109653	0.0104488	0.00590403	0.00819819	0.010594	0.0104233	0.00969736	0.010585	0.00679227	0.00931412	0.0121211	0.0110193	0.0122059	0.0127602	0.0309032	0.0144146	0.00973087	0.0144122	0.0137164
2425.49	0.0110792	0.0102309	0.0192268	0.0159656	0.00992772	0.00917587	0.0112572	0.0130284	0.0107483	0.0115045	0.00893857	0.0113143	0.0111132	0.00946115	0.00801457	0.010285	0.010623	0.00775534	0.011756	0.00981583	0.0106067	0.0147434	0.0154658	0.0116007	0.0101456	0.0496593	0.0111955	0.00994667	0.00873442	0.0169871
2425.97	0.00949884	0.0113644	0.0160112	0.0134844	0.00672812	0.00883692	0.0147575	0.00873253	0.00987563	0.0129083	0.00991011	0.0102263	0.0115267	0.0111596	0.0105079	0.010564	0.0104376	0.00597209	0.0121762	0.00948343	0.0120564	0.0124034	0.0167098	0.0109839	0.0100405	0.0649881	0.0090227	0.0144952	0.00781099	0.0134857
2426.46	0.0104553	0.0116121	0.0168044	0.021028	0.0120032	0.0067482	0.0139394	0.00904267	0.00993851	0.00802554	0.00949812	0.0105647	0.0091322	0.00761985	0.0114167	0.00987661	0.00755087	0.0103679	0.00860189	0.00384289	0.00858249	0.0150326	0.0131854	0.00948512	0.0103153	0.079732	0.0105588	0.0111623	0.013003	0.0144479
2426.95	0.00846875	0.012679	0.0168445	0.018132	0.0118937	0.00922397	0.00912516	0.0104745	0.010275	0.0124067	0.00918959	0.0102441	0.0131188	0.00889287	0.00953763	0.0111176	0.011676	0.00771926	0.0119195	0.00521571	0.0102298	0.0149334	0.0147375	0.0118072	0.0150672	0.066963	0.00941318	0.0134368	0.0112818	0.0146094
2427.44	0.00815086	0.00960226	0.020548	0.0206289	0.015344	0.0112996	0.00604728	0.00988735	0.00991143	0.00981433	0.00958673	0.011467	0.0112327	0.00909135	0.0107282	0.0119757	0.0107774	0.0052538	0.0093177	0.00867203	0.0103599	0.011551	0.0140054	0.0128995	0.00824725	0.0556279	0.0135786	0.00987881	0.00900696	0.0136627
2427.93	0.00893639	0.00991453	0.0243876	0.022651	0.00782194	0.0106908	0.0074344	0.0113476	0.00977113	0.00948624	0.0127714	0.00727314	0.00896968	0.00818989	0.0075592	0.0112118	0.0102596	0.00720707	0.00749298	0.00839227	0.0101686	0.0155791	0.0179829	0.0113722	0.0108683	0.0424366	0.00967396	0.0115634	0.0121538	0.0105242
2428.42	0.0113638	0.00935237	0.024306	0.0267556	0.0122437	0.00960587	0.00939075	0.0103269	0.0101002	0.0106779	0.00997689	0.00892586	0.0112474	0.007805	0.0120409	0.0114427	0.00777057	0.00942085	0.0130191	0.00622117	0.0106616	0.0135574	0.0136668	0.0112424	0.00821555	0.033772	0.0110563	0.010344	0.0105707	0.0155616
2428.91	0.0112465	0.00791216	0.0271404	0.029667	0.0112688	0.00770393	0.0110076	0.00986474	0.00998933	0.0138682	0.00930076	0.00697096	0.0117196	0.00823036	0.0140777	0.0101306	0.00867707	0.00851	0.0097797	0.00821425	0.0105003	0.0131575	0.0130768	0.00897989	0.011507	0.030061	0.0109879	0.0109159	0.0112602	0.0109609
2429.4	0.00911837	0.0100021	0.0368095	0.030073	0.0121803	0.0094357	0.0069806	0.0111775	0.0096158	0.00942191	0.00990592	0.00917178	0.00891865	0.0104321	0.0105629	0.0100744	0.0106248	0.0102292	0.0112265	0.0113424	0.00940155	0.00986706	0.0113426	0.00815181	0.0104593	0.0199755	0.011944	0.0112334	0.0125363	0.0133518
2429.89	0.0105629	0.0131246	0.0451479	0.0445101	0.0101614	0.00946885	0.0114463	0.0110963	0.00973658	0.00924873	0.00801169	0.00892948	0.0102892	0.00789962	0.00880815	0.0111688	0.0113044	0.00858484	0.00988857	0.00870354	0.0120937	0.00796107	0.0136606	0.0122807	0.0109103	0.0184886	0.0139906	0.0114323	0.0106269	0.00955718
2430.38	0.00908341	0.0114673	0.058035	0.0596194	0.00877331	0.0110678	0.00843105	0.0080093	0.00996466	0.00890321	0.00882984	0.0114725	0.0107136	0.00862655	0.0122274	0.0115307	0.0100383	0.00815914	0.0105941	0.0125274	0.00747203	0.00818071	0.00956581	0.013011	0.00897098	0.0155781	0.0119709	0.00860101	0.008783	0.0131164
2430.87	0.0106059	0.00985971	0.085392	0.0979396	0.0115503	0.010336	0.00974141	0.00739368	0.00946809	0.0120711	0.0159953	0.00831172	0.0116429	0.00856535	0.00750916	0.0116111	0.0106993	0.0114494	0.00917987	0.0114512	0.00916525	0.013409	0.0160751	0.013337	0.00941868	0.0142743	0.00674719	0.00766333	0.0100157	0.0101703
2431.37	0.00901313	0.0112871	0.153567	0.172049	0.010538	0.0111384	0.0101487	0.0115184	0.0097994	0.00847982	0.0122636	0.0105336	0.0123675	0.01165	0.0115324	0.0103814	0.0101992	0.00590918	0.00848396	0.0107297	0.0116718	0.0139772	0.011232	0.0124864	0.0123964	0.0120426	0.00825948	0.0116262	0.0103796	0.0121367
2431.86	0.0109324	0.010928	0.238863	0.235493	0.0120646	0.0105093	0.0095487	0.0109671	0.0102424	0.0118008	0.0127268	0.0106669	0.00743736	0.00623676	0.0100519	0.0131252	0.00953464	0.0083143	0.00730665	0.00702684	0.0113229	0.00983292	0.0123453	0.00999418	0.0106324	0.0116605	0.00684445	0.00993505	0.00820888	0.00958218
2432.35	0.00891216	0.00818689	0.220896	0.189624	0.0133553	0.00998444	0.0078815	0.00995762	0.0102405	0.00876417	0.0093208	0.00866881	0.0136835	0.00820144	0.00679064	0.0127332	0.00943057	0.0098953	0.0051218	0.0138759	0.00888111	0.0117878	0.0127324	0.00889982	0.010182	0.0125729	0.00843225	0.00727223	0.00603578	0.00705236
2432.84	0.00950645	0.00784105	0.134755	0.105551	0.0111332	0.0101451	0.00964068	0.0082805	0.0103554	0.00777567	0.0103914	0.00698458	0.0104962	0.00971582	0.0125073	0.0122522	0.00745885	0.0100316	0.00868125	0.0112503	0.0115405	0.0119406	0.00936766	0.0116049	0.00984192	0.0108246	0.00870811	0.0101191	0.0121223	0.0126607
2433.34	0.0115128	0.012616	0.0808712	0.0655007	0.00850626	0.0144266	0.00992255	0.0135025	0.00992081	0.0109933	0.0112262	0.00989604	0.01002	0.00718289	0.00857097	0.0118064	0.0112013	0.0125157	0.0107919	0.00782648	0.0135468	0.0121663	0.0124913	0.00962295	0.00945742	0.0152425	0.00863176	0.00925374	0.0121389	0.011378
2433.83	0.0109735	0.0101774	0.0509582	0.0441029	0.0121839	0.0134174	0.00958838	0.00869956	0.00986044	0.00851714	0.0102282	0.0105899	0.0109399	0.0071907	0.0107406	0.0130075	0.01169	0.0116375	0.0110456	0.0112465	0.0100391	0.00952316	0.0105225	0.00885072	0.012217	0.00941517	0.0143392	0.00957144	0.0117847	0.0123842
2434.33	0.0100313	0.0126802	0.0366688	0.0358138	0.0153585	0.0100499	0.00969166	0.00959017	0.0100084	0.00935691	0.0115911	0.0121191	0.0118714	0.00973978	0.00913413	0.0125418	0.00917023	0.0104468	0.00937199	0.00725097	0.0099066	0.00632437	0.0108486	0.0108199	0.0102386	0.00890972	0.00609908	0.00940892	0.0105092	0.00966784
2434.82	0.0102064	0.00950443	0.0304257	0.0302117	0.0138702	0.011353	0.0101695	0.00947046	0.0100727	0.0101594	0.0091077	0.00960164	0.00829076	0.00852607	0.0128342	0.0142468	0.0106066	0.0109999	0.00754348	0.00646732	0.00652933	0.00802741	0.0134148	0.00998211	0.0103859	0.0112374	0.00780971	0.00987933	0.00996861	0.0105386
2435.32	0.00992041	0.0104107	0.0244584	0.0247002	0.013146	0.0116899	0.0114224	0.00968055	0.00972843	0.0116961	0.00770003	0.00848994	0.00923096	0.00723575	0.00912545	0.0133306	0.0147181	0.00938285	0.00969097	0.00983016	0.00727869	0.0107771	0.0127705	0.00694171	0.00958375	0.0136354	0.00865422	0.0138074	0.0113815	0.00923645
2435.81	0.0100053	0.00842301	0.0249312	0.0197659	0.0105343	0.0142344	0.00855768	0.0115799	0.0101416	0.00828657	0.0117397	0.0107376	0.0103601	0.00771295	0.00737906	0.0137027	0.0116376	0.00889464	0.00829708	0.0116393	0.00856899	0.0124787	0.00894728	0.010908	0.0109549	0.0139355	0.0078297	0.00977516	0.0132234	0.00888855
2436.31	0.0105704	0.00700522	0.0225421	0.0205399	0.015106	0.0168069	0.00838711	0.0108041	0.00978263	0.0121742	0.00731639	0.0096474	0.0131421	0.0101102	0.00944632	0.0126648	0.00932171	0.0116101	0.00800724	0.0127549	0.00953563	0.0119702	0.00854315	0.00636558	0.0076803	0.00628915	0.011995	0.00917969	0.0125808	0.0105846
2436.81	0.0105164	0.0106039	0.0216937	0.0162167	0.0169605	0.0143882	0.0103156	0.00940404	0.00995109	0.0114685	0.00979549	0.00986051	0.00700563	0.00817701	0.00871572	0.0133226	0.0101597	0.00997019	0.011098	0.00860855	0.00698494	0.0103154	0.00809444	0.0100535	0.00881332	0.0102115	0.0130582	0.0109059	0.00817323	0.0102398
2437.3	0.0116286	0.00987338	0.0179807	0.0139953	0.0147544	0.0156774	0.0106323	0.0124752	0.00971451	0.00977448	0.0123945	0.00857667	0.00497055	0.0065028	0.0097306	0.0155983	0.0131262	0.010955	0.00773495	0.00938028	0.00826978	0.00884578	0.0124231	0.0127604	0.011075	0.0107737	0.0119444	0.00943075	0.0150198	0.00970029
2437.8	0.00918779	0.012109	0.0162351	0.0188162	0.0160091	0.0134472	0.00900662	0.0117741	0.010021	0.0104958	0.00841511	0.0114794	0.0116652	0.00889865	0.00672328	0.0156485	0.0123957	0.00842662	0.00997746	0.00662823	0.0111373	0.0103073	0.00946244	0.00860885	0.0128165	0.0105649	0.00771504	0.00848265	0.0113422	0.0079256
2438.3	0.0107306	0.012195	0.0156542	0.0125527	0.0152573	0.0125302	0.00986806	0.0106772	0.0100912	0.0102981	0.0101898	0.0131622	0.00847352	0.00927036	0.0115723	0.016018	0.00862068	0.00882888	0.00653791	0.0113783	0.0104238	0.00781957	0.00893181	0.0127175	0.01169	0.0127151	0.0112152	0.0100353	0.00903592	0.0131001
2438.8	0.00945657	0.00957047	0.0149438	0.0174812	0.0152337	0.0128522	0.00961877	0.00950603	0.00999288	0.0120708	0.00774578	0.00954665	0.00598473	0.00831734	0.00697702	0.0135958	0.00920586	0.0100927	0.00909751	0.00860863	0.0103135	0.00966182	0.0123042	0.0062062	0.0106378	0.00651962	0.00826962	0.00795014	0.0106818	0.00693533
2439.29	0.00920715	0.0116985	0.0129881	0.0141898	0.0176307	0.0147011	0.011401	0.00935057	0.00977819	0.0107127	0.0111583	0.00973238	0.0083639	0.0112885	0.00993262	0.0159322	0.0128872	0.0122884	0.00895656	0.0124715	0.0117998	0.0143434	0.00818437	0.0080403	0.00900757	0.00825767	0.0107282	0.00899082	0.0080499	0.0117315
2439.79	0.00949167	0.00868205	0.0105944	0.0156855	0.0186693	0.0139764	0.0121075	0.0117984	0.0101828	0.0135983	0.0104668	0.0115815	0.00811258	0.00899619	0.00948157	0.0168722	0.0121798	0.0100786	0.00969156	0.00663882	0.0119831	0.0116259	0.00846658	0.0105111	0.010603	0.00675334	0.00715832	0.00923515	0.0090824	0.0064641
2440.29	0.0105341	0.0108594	0.0137976	0.0125534	0.0156606	0.0127089	0.0098439	0.0135983	0.00961901	0.00818327	0.00899507	0.00890795	0.00958865	0.0110626	0.0144592	0.0154733	0.0133714	0.00688315	0.00720021	0.00928985	0.00971353	0.0104835	0.00994095	0.0114668	0.00990165	0.00946871	0.0122265	0.00863301	0.0103306	0.0118666
2440.79	0.0090659	0.0094991	0.0148664	0.0137922	0.0182398	0.0104136	0.00954411	0.00847331	0.0105865	0.0106546	0.00766869	0.00773776	0.00651925	0.00669143	0.00861049	0.0159461	0.01011	0.0118341	0.0111505	0.00886357	0.00912744	0.0112794	0.00960019	0.00532999	0.00670786	0.00849102	0.00861755	0.0104625	0.00877229	0.00944086
2441.29	0.0110606	0.0108128	0.0128877	0.0111749	0.0206439	0.0128398	0.00933485	0.0126065	0.0101244	0.00872645	0.00969046	0.00991339	0.0123384	0.0114749	0.00965552	0.014986	0.00947979	0.00767931	0.00908302	0.0125185	0.0056982	0.0069561	0.00403431	0.0081705	0.0117105	0.00863505	0.0124449	0.0141169	0.0102841	0.00969661
2441.79	0.0094189	0.0109318	0.0113526	0.0133773	0.0182036	0.00968884	0.0092701	0.00823683	0.00999059	0.0086656	0.00892048	0.0101144	0.00805179	0.0118877	0.0121726	0.016269	0.0110671	0.0117033	0.00957458	0.0118547	0.00757705	0.0105287	0.0103898	0.0109889	0.00798341	0.0109009	0.00844343	0.0135119	0.00812758	0.00684906
2442.29	0.00985325	0.010327	0.011201	0.00878096	0.0190185	0.00973557	0.00999034	0.0101323	0.0102067	0.00570932	0.00761335	0.0121448	0.00931271	0.010137	0.0120792	0.0159694	0.00978861	0.0115635	0.00831439	0.00952238	0.0105126	0.0103006	0.0115105	0.0100935	0.00960641	0.00860774	0.00983419	0.0081826	0.00773808	0.00804465
2442.79	0.0112796	0.0126744	0.0133263	0.0101601	0.0190767	0.0109588	0.0110403	0.00843934	0.0101877	0.0117486	0.0137025	0.00892701	0.0120441	0.0132744	0.00940034	0.0164268	0.0101578	0.00933457	0.00944744	0.012512	0.0114578	0.0088149	0.0107249	0.00829421	0.00896525	0.0132563	0.0131253	0.0101779	0.00750952	0.00886599
2443.3	0.00974402	0.00768894	0.0112318	0.00960767	0.0201178	0.00935334	0.00785802	0.0108688	0.00950064	0.0108435	0.0111709	0.0113687	0.0099172	0.00759424	0.00968785	0.0163512	0.0105142	0.00877893	0.00918506	0.00765503	0.00803123	0.00923031	0.0138067	0.00696995	0.010519	0.0127042	0.00772954	0.00901049	0.0114451	0.0103193
2443.8	0.00954866	0.0104708	0.0115867	0.0132002	0.0197238	0.00978456	0.0095147	0.0106515	0.0103064	0.00759541	0.0115415	0.00986312	0.0117852	0.00695738	0.0109347	0.0147753	0.00836275	0.0127949	0.00818555	0.00906988	0.0117814	0.011715	0.010227	0.0123984	0.0112519	0.00826497	0.0125127	0.00987267	0.0112242	0.0109488
2444.3	0.0103065	0.0118279	0.00907303	0.0130165	0.0147609	0.0101565	0.00995711	0.0092337	0.0101037	0.0107059	0.0110441	0.00718311	0.010436	0.00945237	0.012411	0.0152063	0.0097128	0.00638389	0.0101568	0.0141694	0.0111355	0.0100836	0.0088878	0.0101937	0.00967906	0.0107614	0.00945684	0.00725693	0.00891312	0.00959576
2444.8	0.0116243	0.00885274	0.0120922	0.0118424	0.0179882	0.012287	0.00856972	0.00922684	0.00972597	0.0104648	0.0100249	0.00866294	0.00786708	0.00974805	0.00902704	0.0169972	0.0114772	0.0097398	0.00865479	0.0124782	0.009592	0.0128557	0.0084115	0.00892364	0.00880321	0.0119757	0.0129694	0.0123164	0.00728564	0.0124079
2445.31	0.00924629	0.0111195	0.0105635	0.0137189	0.0125288	0.0133794	0.0109473	0.0104373	0.0101686	0.0089196	0.00893486	0.0101892	0.0129425	0.0054109	0.00907818	0.0148915	0.00965298	0.00785613	0.0113498	0.0130488	0.00920859	0.00705493	0.00771435	0.00870384	0.0118264	0.00862455	0.00930275	0.0155882	0.00858617	0.0103525
2445.81	0.00922329	0.00790941	0.0106019	0.0110624	0.0145419	0.00816605	0.00854043	0.0117256	0.00955025	0.0111479	0.0119688	0.00939339	0.00745481	0.00759452	0.00969786	0.0128684	0.00382431	0.00947701	0.0096861	0.0063588	0.00862676	0.00961661	0.0106182	0.0104835	0.00571369	0.00967827	0.0112752	0.00962444	0.00884374	0.0102228
2446.32	0.0099516	0.0103719	0.0124994	0.0108155	0.0124187	0.0116143	0.0109282	0.00932852	0.0102388	0.00956374	0.0100448	0.0104515	0.00826086	0.00984584	0.012327	0.0136084	0.00913378	0.0111197	0.0112013	0.0103438	0.0130479	0.0121467	0.00916999	0.00883548	0.0112004	0.0128321	0.00855794	0.0129067	0.00798655	0.0117168
2446.82	0.00991744	0.00921062	0.0120989	0.00971971	0.0170568	0.00891929	0.0121407	0.0105234	0.0101187	0.0101207	0.010978	0.00942442	0.0109357	0.0107231	0.00961568	0.0148163	0.012147	0.0120592	0.00750314	0.0114567	0.00738032	0.0100964	0.00892392	0.00857045	0.00869637	0.00863391	0.0124989	0.0101519	0.0114825	0.00836063
2447.32	0.0108899	0.0079421	0.011301	0.0138707	0.0141339	0.0087023	0.00840906	0.0112846	0.00975363	0.0131138	0.0119836	0.0117449	0.0119789	0.0108174	0.00687454	0.0130057	0.0104924	0.00881457	0.0103878	0.00769928	0.0107875	0.010766	0.00822802	0.00806796	0.00617759	0.00651433	0.00806234	0.00909981	0.010415	0.010784
2447.83	0.00904191	0.0108098	0.0100086	0.0129741	0.0167435	0.0148802	0.00715338	0.0091341	0.00992148	0.00905907	0.0106018	0.0134501	0.0101703	0.00968442	0.0101162	0.0134685	0.0113508	0.0131642	0.0106018	0.00935474	0.0131315	0.00772902	0.00825354	0.00841761	0.00561261	0.00797835	0.0146422	0.00739743	0.00879969	0.00980811
2448.34	0.00847923	0.0107472	0.0148209	0.00583136	0.0125714	0.00888204	0.00889609	0.00570331	0.0102517	0.0110086	0.0107345	0.00667588	0.0120652	0.0100807	0.0126609	0.0139099	0.00831235	0.00595798	0.0145954	0.0104981	0.0100473	0.0109962	0.00841272	0.0105959	0.00912486	0.0112039	0.0101597	0.0106553	0.0103609	0.0115793
2448.84	0.0111386	0.00718077	0.00954295	0.0119526	0.0106361	0.0116114	0.00771235	0.0112951	0.0101517	0.0090288	0.0110402	0.0106114	0.00838773	0.00790289	0.00994974	0.0144338	0.00984261	0.00883592	0.00882732	0.0104283	0.00993352	0.00661621	0.0092886	0.0101583	0.0101185	0.0100732	0.0124805	0.0123527	0.00820636	0.0114346
2449.35	0.0109139	0.0107456	0.0117358	0.00869685	0.0123881	0.00970556	0.0100432	0.0118777	0.0103146	0.00834133	0.00933263	0.00998099	0.00906845	0.00757411	0.0077834	0.0135749	0.0126659	0.0138148	0.00924016	0.00868663	0.0129749	0.0117787	0.0120273	0.00846553	0.0107487	0.00984342	0.0130739	0.0111296	0.0121927	0.00816984
2449.86	0.0111517	0.00936119	0.0107295	0.00964571	0.0129201	0.00743578	0.00850543	0.0106832	0.00981281	0.009136	0.0142831	0.00967143	0.0110482	0.0114444	0.00818607	0.0116409	0.0070308	0.0114788	0.00825006	0.013551	0.0104721	0.00918224	0.00932305	0.00777274	0.013089	0.01213	0.00945596	0.00671708	0.00858343	0.00969923
2450.36	0.0113184	0.0117461	0.00893599	0.0134936	0.0102836	0.0111775	0.00866378	0.0143121	0.00972998	0.0111904	0.0116484	0.0105016	0.00784297	0.00723926	0.00743026	0.0125595	0.00725226	0.0119937	0.0102387	0.0112229	0.0100092	0.0111457	0.0102985	0.00599077	0.0111457	0.0107716	0.00762624	0.00333795	0.00840581	0.0104648
2450.87	0.0108822	0.0102228	0.0110583	0.00983286	0.0106689	0.0101899	0.0096162	0.00905035	0.0103475	0.00714081	0.0109975	0.00880732	0.00940063	0.00903608	0.00818118	0.0118878	0.00854727	0.00590433	0.00867635	0.0125142	0.00859384	0.00780164	0.0105775	0.00967605	0.0142586	0.010435	0.010671	0.00761316	0.0102612	0.00944954
2451.38	0.00863235	0.0104031	0.0090272	0.010016	0.00938099	0.0145946	0.00913603	0.00866865	0.0102142	0.013161	0.0111479	0.00831437	0.00964506	0.0121045	0.00939765	0.0123781	0.0125682	0.00975836	0.0124689	0.010172	0.0111002	0.00688466	0.0123346	0.00842611	0.00807158	0.0130069	0.00909658	0.00945044	0.0080894	0.0115831
2451.89	0.0115483	0.00925044	0.0115929	0.00596312	0.0109166	0.0110194	0.0104069	0.0105945	0.0104116	0.00754077	0.00990588	0.0118444	0.00618522	0.0104566	0.00672348	0.0116306	0.0113608	0.00964536	0.0151634	0.00897601	0.008312	0.0103155	0.0122452	0.0141495	0.00865639	0.00766104	0.0106402	0.00934309	0.0117662	0.00887786
2452.4	0.0104121	0.0081945	0.0108012	0.00968775	0.0134269	0.00897911	0.00798955	0.00760555	0.00974954	0.00917254	0.00827911	0.0119355	0.00773067	0.00961276	0.0107978	0.0099509	0.00867295	0.00678754	0.0103052	0.00836082	0.00971155	0.0136541	0.00716877	0.0115023	0.00972534	0.00995226	0.00976097	0.00707511	0.00904976	0.0128373
2452.91	0.00924353	0.00963486	0.00743022	0.0104067	0.00907311	0.00811131	0.00823235	0.0130026	0.0101999	0.00914463	0.00907693	0.0109093	0.010145	0.00979064	0.00986337	0.0108757	0.0118857	0.0122566	0.00998761	0.0105214	0.00952568	0.00669076	0.0102991	0.00586661	0.00666184	0.00846491	0.0112726	0.0111073	0.0087813	0.0137057
2453.42	0.00977499	0.0109755	0.0126782	0.00644391	0.00915574	0.0128018	0.0115987	0.0107034	0.0102768	0.0100079	0.0120586	0.00801672	0.00958326	0.00860019	0.00924399	0.0107027	0.00972249	0.0118953	0.0114291	0.0129837	0.0101211	0.00904462	0.0118768	0.0116367	0.00928775	0.0106196	0.0137577	0.00920375	0.01014	0.00707727
2453.93	0.00948619	0.0103623	0.00811412	0.012951	0.0102532	0.0104214	0.00935347	0.010471	0.0101413	0.0104281	0.0131983	0.0119876	0.00886944	0.00696005	0.0115591	0.0108716	0.0101926	0.0117346	0.0135005	0.0116161	0.0125408	0.00801996	0.00870668	0.00910364	0.0121037	0.0133146	0.0088886	0.00946158	0.00813749	0.012293
2454.44	0.0094559	0.0112946	0.00955945	0.0118589	0.0120748	0.0102608	0.00909917	0.00850203	0.00977047	0.0106483	0.00882662	0.0090592	0.00883208	0.0080153	0.0100984	0.00886927	0.0102451	0.00704726	0.0112662	0.0122395	0.0103813	0.00990181	0.00979385	0.00885952	0.0121449	0.00738927	0.00767364	0.0096577	0.0125914	0.00854327
2454.95	0.00995379	0.0107443	0.00678556	0.0111422	0.0129952	0.0123148	0.00964648	0.00937069	0.00952487	0.0102575	0.00938369	0.00812635	0.0103353	0.00834491	0.0101037	0.0120195	0.0108346	0.0107442	0.00685324	0.0117401	0.0101952	0.00950701	0.00686485	0.00913455	0.00902813	0.0115092	0.011838	0.012694	0.0109689	0.00857683
2455.46	0.00990619	0.00681793	0.00884207	0.00696751	0.0119436	0.0135678	0.0109095	0.00762227	0.0103024	0.00884487	0.0127534	0.0106434	0.0113058	0.00896634	0.0115624	0.00998541	0.0111063	0.00580609	0.0128802	0.0099493	0.0122302	0.00773963	0.0100901	0.00477754	0.00839661	0.0105279	0.0118747	0.00801837	0.00907401	0.0108351
2455.97	0.00886256	0.00990373	0.00773975	0.0132429	0.00949769	0.0118851	0.0085915	0.0128019	0.0102666	0.00837895	0.00881592	0.0111896	0.00925545	0.0123043	0.0118153	0.010533	0.00890247	0.0110867	0.00987944	0.0107531	0.00673146	0.00493329	0.00899953	0.0118515	0.0115905	0.0104174	0.00895979	0.00605688	0.0121147	0.010377
2456.48	0.011587	0.0125406	0.00893192	0.0121155	0.0110152	0.013825	0.0134995	0.0114253	0.00999796	0.00985765	0.0116729	0.0121647	0.0097707	0.00986943	0.0083203	0.011382	0.00802478	0.0126228	0.00864644	0.0136939	0.0100413	0.0068089	0.0101667	0.00692272	0.00703294	0.00682543	0.0114518	0.00937924	0.00901145	0.00788566
2457	0.0095207	0.010049	0.00890946	0.00906238	0.00938748	0.0116911	0.010484	0.0100946	0.0103697	0.0119807	0.0121002	0.00971501	0.00782995	0.0114557	0.00925821	0.0113669	0.00982695	0.0112209	0.0125994	0.0122165	0.0095298	0.0123348	0.00778461	0.0115773	0.0127031	0.00832411	0.0115376	0.0103156	0.00730034	0.0115783
2457.51	0.0107463	0.0115419	0.004643	0.0109534	0.00928682	0.014949	0.00749224	0.0115351	0.0100857	0.0107817	0.00956594	0.0097267	0.011108	0.00914159	0.0100692	0.0102741	0.0130659	0.009067	0.0123955	0.0115108	0.0105104	0.0103431	0.0120841	0.0100656	0.00700719	0.00950927	0.00761343	0.00673449	0.00955403	0.0116809
2458.02	0.00962625	0.00655297	0.00972999	0.0114182	0.0112575	0.0102402	0.0116544	0.0103861	0.0102938	0.0108256	0.00711872	0.00949992	0.0120647	0.0115575	0.0112583	0.010412	0.0136862	0.0127643	0.00841352	0.0111474	0.0113873	0.00814008	0.0102598	0.00811803	0.0125344	0.0108962	0.0102451	0.012435	0.00898183	0.0130438
2458.54	0.0104445	0.0128162	0.011248	0.00728192	0.0143922	0.0103186	0.00943795	0.0116801	0.00977608	0.0103997	0.0114666	0.00999363	0.015308	0.0111334	0.00853939	0.0116665	0.00602069	0.0107834	0.0105754	0.0136173	0.0108055	0.010968	0.00915766	0.0103943	0.0101936	0.00964155	0.0108385	0.00956695	0.0101117	0.00907873
2459.05	0.010147	0.00896407	0.0120622	0.010246	0.0127501	0.00962844	0.0110919	0.00903358	0.0102783	0.00879895	0.0106947	0.00996036	0.00881119	0.0109962	0.0109218	0.0108191	0.0083028	0.0075248	0.0136964	0.0088778	0.0100852	0.0101066	0.00805755	0.0111572	0.00633576	0.0116804	0.0122512	0.0090071	0.00999618	0.00945471
2459.57	0.0110897	0.0122875	0.0104451	0.0118508	0.0116522	0.0127765	0.00666549	0.00947477	0.0105922	0.0113478	0.0102845	0.0114762	0.00986661	0.0121056	0.0124382	0.0100279	0.0129917	0.00961357	0.0124193	0.0115955	0.0105424	0.0120408	0.00970864	0.00781468	0.00570126	0.0102019	0.00956134	0.0123493	0.00706752	0.0112407
2460.08	0.010075	0.00443868	0.0118887	0.0112868	0.00777565	0.0114725	0.0085162	0.0124536	0.0101053	0.0128937	0.00894793	0.0128681	0.0125566	0.0095941	0.00972252	0.0104461	0.00777981	0.00686573	0.0128848	0.0107754	0.0108658	0.0136568	0.00810251	0.0114635	0.0100785	0.0124648	0.0116765	0.00945622	0.00932159	0.0102026
2460.6	0.0110654	0.010895	0.00878163	0.0104835	0.00995153	0.0111513	0.0129018	0.00726792	0.010145	0.0116007	0.00936345	0.0101369	0.0152932	0.0123204	0.0100562	0.00997369	0.0123266	0.00879645	0.012284	0.0095997	0.00852979	0.00634929	0.00417958	0.00968529	0.00931768	0.0137749	0.00845089	0.0131397	0.0126672	0.0124744
2461.11	0.00990771	0.0105754	0.00953936	0.0107552	0.0102744	0.0105323	0.00941948	0.00844227	0.00993102	0.00701547	0.0123871	0.0138023	0.00887599	0.0127719	0.0109206	0.0107143	0.0109535	0.00912854	0.00905117	0.0108376	0.0110066	0.00979906	0.0106512	0.00963277	0.0111281	0.00793568	0.0134988	0.00873814	0.0102184	0.0126422
2461.63	0.0107254	0.0105319	0.007797	0.00845783	0.0109596	0.0110247	0.00797371	0.00920641	0.0103044	0.008198	0.00806437	0.0110008	0.012468	0.0136077	0.0121606	0.010773	0.00962465	0.00989887	0.0114346	0.0161985	0.0097184	0.0131844	0.0130714	0.010564	0.00847064	0.0103491	0.0114939	0.00876753	0.010678	0.0113101
2462.15	0.00967638	0.0121403	0.0114023	0.00698308	0.0109529	0.012824	0.0115173	0.0099377	0.00956563	0.00981498	0.00993062	0.0127548	0.00988437	0.014505	0.00986987	0.0111132	0.00917973	0.0107072	0.0124816	0.0137234	0.0117443	0.0105912	0.00962446	0.0113951	0.00773842	0.0126287	0.011204	0.00609463	0.0102636	0.00991767
2462.66	0.00982113	0.00803915	0.0131009	0.0101225	0.0125811	0.0130656	0.00657136	0.00963447	0.00968716	0.0109218	0.0111111	0.00853285	0.00906618	0.0129732	0.00879469	0.0113129	0.00971532	0.00774319	0.00995535	0.0145309	0.0122871	0.011435	0.00968754	0.0126806	0.013552	0.0129602	0.0104943	0.011812	0.00712863	0.00739442
2463.18	0.0098196	0.0107282	0.00985088	0.0100107	0.00886688	0.0153132	0.0112832	0.00720927	0.0105727	0.0106533	0.011736	0.0113489	0.0100481	0.0151293	0.00776184	0.0100116	0.00911582	0.0112618	0.0111428	0.0132643	0.0131176	0.00945782	0.0101505	0.0113745	0.0106394	0.0106349	0.0104451	0.0117768	0.0117862	0.0105605
2463.7	0.0121343	0.0125355	0.00700873	0.0119649	0.00992356	0.0109477	0.0111425	0.0092675	0.0100744	0.0124714	0.00637906	0.00747375	0.0077669	0.0152824	0.00815626	0.0111782	0.0115345	0.00842536	0.0113687	0.0104913	0.009958	0.0119671	0.00882694	0.00691672	0.00982276	0.00945115	0.0054975	0.012178	0.0090919	0.0105891
2464.22	0.00921092	0.00992831	0.00906277	0.0115701	0.0112623	0.0152882	0.0141094	0.0100701	0.0102271	0.00679505	0.0111054	0.0102537	0.0106991	0.015749	0.0092503	0.0101198	0.0103774	0.0111327	0.0102696	0.00823233	0.0104754	0.0135776	0.00860756	0.00415062	0.0105706	0.00981128	0.0100627	0.0131059	0.0106209	0.00827704
2464.74	0.00911588	0.0120143	0.0116624	0.0101725	0.0148518	0.00883562	0.00664299	0.0118588	0.0103309	0.0106129	0.0118669	0.0118718	0.010761	0.0135446	0.0140474	0.0102123	0.00726257	0.00816924	0.0117626	0.010578	0.0157213	0.0100212	0.00939084	0.0109896	0.0118397	0.00978485	0.0119922	0.013507	0.0107587	0.00937782
2465.25	0.00880422	0.0104409	0.0111935	0.00845742	0.00838913	0.00746998	0.00788566	0.00935102	0.0103512	0.00632802	0.00981315	0.0111659	0.00859699	0.0116348	0.0121161	0.0116823	0.00936556	0.013634	0.0144306	0.0115297	0.0103779	0.00837268	0.00911323	0.0122462	0.00807188	0.010425	0.00924051	0.00984791	0.0106001	0.00781094
2465.77	0.00890622	0.0111446	0.0101834	0.00885207	0.00976835	0.0107174	0.00971006	0.00693523	0.0106256	0.00637424	0.0105524	0.00676583	0.0103991	0.0129374	0.0119104	0.0112973	0.00999441	0.00870187	0.0150826	0.0110335	0.010423	0.0102761	0.00873597	0.0124713	0.0102005	0.00788721	0.00757615	0.0104848	0.00741632	0.0100693
2466.29	0.0116878	0.00916543	0.0102675	0.0125391	0.00909719	0.0126656	0.00880371	0.012107	0.0102937	0.00864675	0.0107085	0.00795898	0.0096171	0.0109182	0.00908395	0.0103838	0.0127761	0.0107358	0.0128976	0.00850959	0.0119652	0.00565435	0.0129347	0.0105176	0.00904467	0.0115917	0.00959861	0.00974598	0.00787296	0.0112774
2466.82	0.0120164	0.0122858	0.00960326	0.00876614	0.0125012	0.0122291	0.00638069	0.0103304	0.010108	0.0104849	0.00894908	0.00971497	0.00934282	0.00652154	0.0102735	0.0103307	0.00959161	0.00710332	0.0113485	0.0119507	0.0116935	0.00890644	0.0100975	0.0113084	0.0135053	0.011731	0.0112961	0.00942882	0.0143176	0.0100609
2467.34	0.00997902	0.0132466	0.00973029	0.00879869	0.010991	0.00999466	0.0103577	0.0113317	0.0102359	0.0100776	0.0105707	0.0108674	0.0127762	0.0121918	0.00930552	0.0112183	0.00741792	0.0101281	0.0092757	0.0101989	0.0115201	0.0104783	0.0137229	0.0120188	0.0125819	0.00960223	0.00993426	0.00748176	0.011632	0.00265287
2467.86	0.00955946	0.0106668	0.0111108	0.0104887	0.0117683	0.0131561	0.0111892	0.0105285	0.0100707	0.00889963	0.00926343	0.00992369	0.0099939	0.0130546	0.0121221	0.0102488	0.0115515	0.00877948	0.0113362	0.0131468	0.0150854	0.00960347	0.0108553	0.0105951	0.0112551	0.0139731	0.00981483	0.0100829	0.0106347	0.0112631
2468.38	0.0103781	0.0107445	0.00856789	0.00838759	0.00894313	0.0109401	0.0105141	0.0104917	0.00972325	0.00740849	0.00723493	0.00907205	0.0103869	0.0124806	0.0139295	0.00975248	0.0064953	0.0106667	0.0141874	0.0118853	0.0108689	0.0090112	0.0113278	0.0116465	0.0117819	0.0111204	0.0118398	0.0105612	0.0116389	0.0102029
2468.9	0.0105713	0.00978468	0.0107983	0.0089531	0.0128298	0.0100439	0.00658222	0.0118363	0.01018	0.0103123	0.0089333	0.0112855	0.00893308	0.0140774	0.0105785	0.0102375	0.0101069	0.00978388	0.0175152	0.00875482	0.0133302	0.0116902	0.0123746	0.0120755	0.012538	0.0122567	0.0130363	0.0100038	0.0133146	0.0132973
2469.42	0.0121046	0.00970819	0.00985644	0.0113279	0.0109239	0.0105941	0.012289	0.0101656	0.009663	0.0118394	0.00969729	0.0107179	0.0109718	0.0119957	0.00862162	0.0105958	0.00908268	0.00966662	0.0125768	0.00963306	0.010029	0.0118403	0.0104476	0.0101595	0.00864038	0.0121583	0.0102702	0.00791755	0.0110352	0.0129776
2469.95	0.0107363	0.0122319	0.00899362	0.0078228	0.010855	0.0118933	0.00959403	0.0112323	0.0102452	0.00776213	0.00748548	0.0108709	0.0132672	0.0120659	0.0119643	0.0103791	0.00998178	0.00469643	0.0115753	0.0131924	0.0106645	0.00943558	0.013604	0.0103254	0.0108723	0.00861586	0.0116112	0.0106808	0.0120132	0.0109988
2470.47	0.0100271	0.00859936	0.0136062	0.0124417	0.00936173	0.00690943	0.00868664	0.00925584	0.0100022	0.00939233	0.0109927	0.010048	0.00962923	0.01275	0.0101884	0.0112044	0.0103801	0.005727	0.0129325	0.0100503	0.00933288	0.0127832	0.0109936	0.0117784	0.00785692	0.00734948	0.0102948	0.0109374	0.0104374	0.0130003
2470.99	0.00901967	0.00785058	0.00845059	0.0122108	0.00682047	0.010017	0.00821159	0.0102802	0.0100836	0.00900574	0.012488	0.00983933	0.0127073	0.00579213	0.0106406	0.0118696	0.0126374	0.0090154	0.00955537	0.014079	0.0121668	0.0108561	0.0104957	0.011449	0.00701924	0.0114113	0.0100458	0.0107951	0.0130712	0.0130954
2471.52	0.0106779	0.0124887	0.00927651	0.0116409	0.00954605	0.0103834	0.00965285	0.0101031	0.0102676	0.00963455	0.0115526	0.0133242	0.0126392	0.00908894	0.0123787	0.0107152	0.0145309	0.00838262	0.00994501	0.0115806	0.011904	0.0109229	0.0100438	0.0125978	0.0114011	0.00941987	0.00864856	0.00968858	0.0133905	0.0109331
2472.04	0.00908691	0.0135883	0.00830341	0.0123747	0.0120779	0.0122517	0.00942175	0.0121739	0.00994119	0.013449	0.0122882	0.0122432	0.0109326	0.00965442	0.0115163	0.0107023	0.0110607	0.00856957	0.0119564	0.0109717	0.00830634	0.00867704	0.0126417	0.0121232	0.0111414	0.0144972	0.0136404	0.0108483	0.012336	0.0127885
2472.57	0.0105317	0.0116788	0.0105432	0.00693665	0.00952763	0.00757315	0.00638038	0.00725911	0.0100788	0.00947809	0.0112457	0.0140544	0.0123858	0.00944315	0.012881	0.00848786	0.00920543	0.0121579	0.0121826	0.0140409	0.0120715	0.00899668	0.0135807	0.0141916	0.0108567	0.0092437	0.0117465	0.00908946	0.0104338	0.0159113
2473.09	0.0106529	0.012327	0.00949181	0.0102033	0.00869273	0.0104356	0.00726963	0.00912215	0.00955347	0.00893268	0.00863951	0.00943332	0.00867843	0.0121844	0.0131606	0.0111054	0.0116627	0.0123763	0.0118692	0.0122588	0.0129575	0.0086715	0.0135762	0.0153864	0.011206	0.010742	0.00747597	0.0117374	0.0102292	0.0118893
2473.62	0.00733976	0.0117363	0.00817115	0.0090186	0.0104691	0.00936195	0.0112599	0.0100953	0.00975489	0.00877949	0.0108129	0.0120931	0.0116735	0.010893	0.0163636	0.00923716	0.0112567	0.00918308	0.0176736	0.0114687	0.0112473	0.0104881	0.0134183	0.0107775	0.0109126	0.0170137	0.0125723	0.0133822	0.011981	0.0126193
2474.15	0.0104086	0.0101091	0.0113949	0.0096798	0.00870234	0.00834881	0.0106413	0.0120312	0.00989706	0.010018	0.00997571	0.0112634	0.0118781	0.0100839	0.0127881	0.0100297	0.0110044	0.0124627	0.0142275	0.0112635	0.00948746	0.0102998	0.0134448	0.00893286	0.0100103	0.0120727	0.013672	0.0107972	0.0131281	0.0146935
2474.67	0.0105555	0.0112567	0.0090735	0.00716986	0.00966518	0.00857884	0.00672419	0.0101632	0.0104827	0.00968814	0.0122071	0.0104788	0.0112423	0.0117213	0.010261	0.00832613	0.00748808	0.00923628	0.0115501	0.00971014	0.0101715	0.0103905	0.0160869	0.0113306	0.00975733	0.0137517	0.015127	0.00915816	0.00874734	0.0114795
2475.2	0.0100716	0.010376	0.00766738	0.00949346	0.00847262	0.0117954	0.00977762	0.0115795	0.0100028	0.0119562	0.00925704	0.00832746	0.0078522	0.00950896	0.0135179	0.0112343	0.0117387	0.012535	0.014241	0.0102822	0.00858651	0.0126873	0.0136754	0.0114052	0.00936416	0.0123661	0.00816517	0.0109672	0.013727	0.0108772
2475.73	0.00947513	0.00764849	0.00941363	0.0105823	0.00967116	0.00942165	0.00897826	0.0123699	0.0098659	0.0117967	0.0122833	0.0108504	0.0128162	0.0108437	0.0139103	0.00980882	0.0119122	0.00809099	0.0125277	0.0108603	0.0118668	0.00821332	0.0100604	0.0107597	0.0107501	0.0122275	0.0107925	0.0120519	0.0100201	0.0103605
2476.26	0.00962505	0.0100703	0.00739856	0.0126593	0.00967614	0.00833379	0.00862956	0.01192	0.0100349	0.00943671	0.0118285	0.0122528	0.0106191	0.00562549	0.0141698	0.0126138	0.0107183	0.0111656	0.0105248	0.00941346	0.00835445	0.0110529	0.0116643	0.013774	0.0142515	0.0163231	0.0117936	0.0110082	0.0101728	0.0143467
2476.79	0.0112207	0.00688826	0.0116556	0.00723207	0.00924197	0.00718004	0.0114912	0.00986029	0.0102432	0.01129	0.00967115	0.00928581	0.00882534	0.0096104	0.016584	0.0101146	0.0108112	0.0116514	0.0154905	0.0109232	0.0101592	0.00988218	0.00851308	0.0116311	0.0116395	0.0130511	0.0120004	0.0120371	0.00907506	0.0121535
2477.31	0.010753	0.00788129	0.0101563	0.00631193	0.00954729	0.0100559	0.00823672	0.0149478	0.0101027	0.0121671	0.0148729	0.0109907	0.0115817	0.00792411	0.0108454	0.0106833	0.00972296	0.0114912	0.0116797	0.0106037	0.0100594	0.00853431	0.0114476	0.0110338	0.0164374	0.0174704	0.0144316	0.0107246	0.0106422	0.0137489
2477.84	0.0102141	0.00885781	0.0134219	0.00590403	0.00794767	0.00960061	0.0111812	0.0153884	0.0103793	0.0105198	0.0110628	0.0101099	0.0102131	0.00637941	0.0116096	0.00915662	0.0119159	0.00899855	0.0127022	0.010389	0.0135927	0.00562763	0.0121522	0.0105242	0.011402	0.0170011	0.0153419	0.0121245	0.0140637	0.0108413
2478.37	0.0113706	0.00917352	0.0116433	0.00947606	0.0113533	0.00918365	0.0105629	0.0132952	0.00992776	0.0100711	0.0107355	0.0134888	0.0122977	0.00971776	0.0122102	0.00942989	0.0101577	0.0119405	0.0154781	0.0106964	0.0117676	0.0100337	0.0112461	0.00925071	0.010662	0.0193096	0.0103911	0.0139518	0.00944165	0.00877034
2478.9	0.0108588	0.00768519	0.011483	0.00844421	0.0147288	0.00987168	0.0103012	0.0119063	0.00993724	0.0109776	0.0106238	0.0118009	0.0123407	0.0113705	0.0112221	0.010939	0.00883024	0.0105509	0.0136465	0.00936859	0.0118764	0.00905496	0.00968292	0.011723	0.0139442	0.0205466	0.0184344	0.0119247	0.0103651	0.0103958
2479.43	0.0110808	0.0121541	0.010038	0.0109056	0.0114324	0.0107754	0.00901711	0.0111778	0.010018	0.0100492	0.00723845	0.00847654	0.0142772	0.00981675	0.010197	0.0112972	0.00877684	0.00921773	0.016679	0.010159	0.0120857	0.011313	0.00834957	0.0103693	0.0146081	0.0212285	0.0224498	0.0147522	0.00974186	0.0115286
2479.97	0.0106429	0.012093	0.00708727	0.0085241	0.00766677	0.0111948	0.0127454	0.0147715	0.0101885	0.0115442	0.0074338	0.0122455	0.00983329	0.0130055	0.00823799	0.0107742	0.00879495	0.0109903	0.0122051	0.0142928	0.010494	0.01298	0.0113204	0.00727412	0.00961664	0.0212359	0.0229499	0.0137922	0.0135945	0.0149504
2480.5	0.00808927	0.0082433	0.00753707	0.00921543	0.0104353	0.008677	0.0121353	0.0119469	0.00980228	0.0110686	0.0121998	0.0103501	0.0112039	0.0120664	0.011262	0.010734	0.0107294	0.00781468	0.0181828	0.0121313	0.0147646	0.00666518	0.0120105	0.00906731	0.0127303	0.0271	0.0257744	0.0127863	0.0102945	0.0130694
2481.03	0.00997836	0.0107723	0.0102875	0.00938726	0.013087	0.0110242	0.0113827	0.01503	0.0100361	0.0112416	0.0111792	0.0134374	0.0104019	0.0112064	0.0121424	0.0128891	0.0119088	0.00965654	0.0156296	0.0113737	0.0135175	0.0119761	0.0128215	0.00985974	0.0159821	0.0290431	0.0282491	0.0162416	0.0107668	0.00633808
2481.56	0.00970644	0.00681195	0.0133104	0.00997731	0.0131559	0.0139041	0.013378	0.0172199	0.0102815	0.0130967	0.00981125	0.0107685	0.0156362	0.00767953	0.0177458	0.0109278	0.010427	0.0132828	0.0178626	0.0164606	0.0168816	0.00980388	0.0127194	0.0104072	0.0224611	0.0320146	0.0353343	0.0149652	0.0117079	0.00952915
2482.09	0.0113831	0.0113984	0.00809692	0.0101318	0.00793774	0.0107172	0.0158226	0.0187384	0.0101654	0.01401	0.0124457	0.0126383	0.0166997	0.0127516	0.0163374	0.0116015	0.00899485	0.00993128	0.0147744	0.0104608	0.0177846	0.0118846	0.0111222	0.0151428	0.0256662	0.0436857	0.0365624	0.0151115	0.0119812	0.0128278
2482.63	0.0119699	0.0105313	0.00691415	0.00831903	0.00729331	0.0139944	0.011127	0.0204648	0.0104321	0.00638222	0.00963517	0.013328	0.0172294	0.0153978	0.0143797	0.0121288	0.00939131	0.0106187	0.0117658	0.0140548	0.0180971	0.00911722	0.00843518	0.00892923	0.0230942	0.0471066	0.0443683	0.0234179	0.0124945	0.0150658
2483.16	0.00866789	0.00883061	0.00942894	0.00927161	0.0124803	0.0107174	0.0121111	0.0179138	0.00985686	0.0141887	0.00795343	0.0137908	0.0181681	0.0133796	0.0170856	0.010992	0.0109879	0.0119858	0.0139976	0.0123277	0.0162481	0.00845074	0.00979911	0.0146668	0.0284211	0.0536504	0.0520092	0.016449	0.0105672	0.0069028
2483.69	0.00913258	0.0107292	0.0100795	0.00876525	0.0101417	0.0144694	0.00747014	0.0235225	0.0101829	0.0158852	0.0117683	0.0162065	0.0164033	0.0117733	0.0124387	0.0113822	0.0106074	0.0118361	0.0162467	0.013742	0.0117634	0.0123576	0.010899	0.0134858	0.0302144	0.0528999	0.0532753	0.0214881	0.0129125	0.0100911
2484.23	0.0109957	0.0065016	0.00654784	0.0106593	0.0112923	0.00929809	0.0113615	0.0230796	0.0104861	0.0162504	0.01339	0.0126604	0.0122034	0.0108142	0.0130977	0.0103235	0.00926269	0.011338	0.0131036	0.0118995	0.012735	0.00919129	0.0104967	0.015994	0.0242243	0.0526672	0.0516663	0.0212357	0.0139902	0.0134766
2484.76	0.0106708	0.0103724	0.0101083	0.0104671	0.0117524	0.0117644	0.00825557	0.0272803	0.0098115	0.0188045	0.0147559	0.0166468	0.0135091	0.00870209	0.013247	0.0111817	0.0105152	0.0102851	0.0161176	0.0133317	0.016669	0.011265	0.0116729	0.0122505	0.0246889	0.0505651	0.0450304	0.0182319	0.0109956	0.0119845
2485.3	0.0104827	0.00793641	0.0132854	0.00991362	0.0102624	0.00958144	0.0118804	0.0312434	0.010474	0.0238098	0.0120078	0.0145697	0.01393	0.00809797	0.00975533	0.0110824	0.0102888	0.0134264	0.0186553	0.0112183	0.0144144	0.00756819	0.00999062	0.014669	0.0244348	0.0398146	0.0430911	0.0197591	0.013944	0.0056641
2485.84	0.0104215	0.00743937	0.00853046	0.00933331	0.00755256	0.0122451	0.0103326	0.0390931	0.0107678	0.0355691	0.01878	0.020051	0.0100201	0.0103729	0.0113842	0.0130817	0.00754908	0.0122164	0.01454	0.0129327	0.0127232	0.0097073	0.00935007	0.0123909	0.0202037	0.0376706	0.0347035	0.0164246	0.0110481	0.013009
2486.37	0.00928798	0.0118774	0.0108574	0.00715844	0.0111147	0.010656	0.0110717	0.0429735	0.0109529	0.0633526	0.0265003	0.0229496	0.0137509	0.0106037	0.007934	0.0110457	0.00809458	0.0130944	0.0221909	0.0137145	0.0116174	0.0119546	0.00929039	0.0119008	0.0179189	0.0310525	0.0303821	0.0131654	0.0112781	0.0106743
2486.91	0.00983676	0.0118993	0.00709419	0.0115769	0.00859541	0.0100439	0.0121704	0.049876	0.0117976	0.10045	0.0365726	0.0284966	0.0145533	0.011195	0.0125961	0.0115583	0.00997353	0.0132626	0.0186633	0.0103437	0.0136818	0.0102418	0.00562481	0.0121618	0.015509	0.0274556	0.0242436	0.0129427	0.00957662	0.0125964
2487.45	0.0102613	0.0102371	0.00985588	0.00771101	0.00963097	0.0141543	0.00939143	0.0590247	0.0118579	0.127823	0.041434	0.0255038	0.0112142	0.0094604	0.0127719	0.0115362	0.0123674	0.0104097	0.0162892	0.00666098	0.0111719	0.0105659	0.0165903	0.0114333	0.0126596	0.0238185	0.024547	0.0131373	0.00826157	0.0116612
2487.98	0.0111218	0.011019	0.00946939	0.00773609	0.0130219	0.0112699	0.0076467	0.0554627	0.011607	0.146229	0.0396188	0.0312471	0.0177349	0.00830432	0.0138027	0.0129238	0.0087933	0.0142445	0.0183145	0.00919892	0.0141314	0.00801357	0.0115342	0.0121464	0.0103125	0.0263849	0.0223409	0.0130653	0.00868882	0.00880767
2488.52	0.00926779	0.010758	0.0061914	0.0096696	0.00858348	0.00790344	0.0105841	0.0489026	0.0117231	0.166467	0.0315148	0.0375694	0.0139011	0.0101087	0.0134074	0.0136587	0.00918382	0.0115834	0.020657	0.00784648	0.019553	0.0115902	0.0110207	0.00946903	0.0135293	0.0169083	0.0202316	0.0162557	0.00936799	0.014197
2489.06	0.010299	0.0102466	0.00944551	0.0101632	0.0090415	0.00893556	0.0123389	0.0479125	0.0117492	0.168856	0.03029	0.0486312	0.0133741	0.0114955	0.0119434	0.0119438	0.0101705	0.0167596	0.0189694	0.0110974	0.0217515	0.00719828	0.0140742	0.0096072	0.00916269	0.0188433	0.0229338	0.0127956	0.011072	0.0100386
2489.6	0.00946565	0.0101954	0.00909172	0.00580823	0.0119475	0.010521	0.0105102	0.0433989	0.0111146	0.118714	0.026386	0.056671	0.00948801	0.00981273	0.00828061	0.0119726	0.00764281	0.0140617	0.0223247	0.0113861	0.0241375	0.00751202	0.00933336	0.0113926	0.0143222	0.016051	0.018458	0.0110876	0.00816716	0.00937751
2490.14	0.010801	0.00769397	0.0127458	0.0107209	0.0129397	0.0113602	0.0105013	0.036903	0.010118	0.0786083	0.022716	0.0619102	0.0144664	0.00873981	0.0124709	0.0127879	0.00815948	0.0116458	0.0198428	0.00933081	0.0235551	0.0127063	0.0120982	0.00969291	0.0111366	0.0158696	0.0174226	0.0109008	0.0107869	0.014025
2490.68	0.010515	0.00652879	0.0101569	0.00973625	0.00802543	0.00986789	0.0135786	0.0353312	0.0107757	0.0506398	0.0187069	0.0617684	0.0113447	0.00997856	0.0126683	0.0123063	0.0139516	0.0120147	0.0205186	0.011595	0.0226887	0.0108289	0.0101053	0.0106697	0.00836482	0.0180427	0.017911	0.0113684	0.00847538	0.0093443
2491.22	0.00872587	0.00892522	0.0112762	0.0148554	0.0111529	0.0105378	0.0106919	0.0309337	0.0102652	0.0299291	0.0171344	0.064727	0.0100672	0.00873847	0.00846491	0.0130217	0.0110776	0.00876641	0.0245868	0.0130464	0.021428	0.00703887	0.00641476	0.011243	0.0107287	0.0171025	0.0161236	0.00941758	0.0114013	0.00929065
2491.76	0.00913792	0.0123866	0.00827554	0.00583963	0.0103963	0.0125935	0.0138337	0.02765	0.0104109	0.0250701	0.0175446	0.0693235	0.0150728	0.0101616	0.0100585	0.0120007	0.00906969	0.00957608	0.0240532	0.0122468	0.0138595	0.00766249	0.00606003	0.00741397	0.00886962	0.0122102	0.0153801	0.00630805	0.00973884	0.00530117
2492.3	0.00948216	0.00641259	0.0103336	0.01073	0.00916902	0.0122134	0.0112303	0.0233703	0.00986031	0.0201641	0.0158966	0.0719533	0.014559	0.0107645	0.00838403	0.010537	0.0108487	0.0100887	0.0234	0.00798219	0.0134454	0.00878332	0.00764977	0.00902735	0.0113844	0.0145278	0.0112393	0.00857428	0.0123253	0.0115552
2492.84	0.00956002	0.00926505	0.0097645	0.0109931	0.00690963	0.0129737	0.00942844	0.0269268	0.00959217	0.0172058	0.0102907	0.0706128	0.0136237	0.00884137	0.0127627	0.011378	0.00799002	0.0111822	0.0233808	0.0121934	0.0156523	0.00883493	0.010286	0.00806183	0.00913453	0.0142993	0.0147999	0.0100067	0.0118675	0.0110097
2493.38	0.0112772	0.00749145	0.00935471	0.00958165	0.0121215	0.0117892	0.0133048	0.0215791	0.0103071	0.0173439	0.0124693	0.0655439	0.0118601	0.0111253	0.00987596	0.0107453	0.0101383	0.00719027	0.0277573	0.0128047	0.00870095	0.0117035	0.00846507	0.01119	0.0104643	0.0116643	0.0117303	0.0134368	0.00844844	0.00987641
2493.92	0.00844667	0.01197	0.0105157	0.0147793	0.0130979	0.008883	0.0111257	0.018521	0.0104575	0.013135	0.00892027	0.0560706	0.00775617	0.00914583	0.0111273	0.0109107	0.0115076	0.0100982	0.0248772	0.0131395	0.011715	0.0140561	0.00754214	0.0109721	0.013758	0.0149978	0.0142182	0.00840426	0.00940372	0.00839591
2494.47	0.0096067	0.011704	0.00722542	0.0095851	0.00942016	0.013083	0.0104803	0.0199458	0.0101036	0.0115331	0.00872223	0.052253	0.0117232	0.0115139	0.0103269	0.00987726	0.0109254	0.0124186	0.0264956	0.0122542	0.0123058	0.00930334	0.00704312	0.00855517	0.0100072	0.0133713	0.0107749	0.00762315	0.0147644	0.00873675
2495.01	0.00814222	0.00900779	0.0103289	0.00782281	0.0103947	0.0112257	0.0116554	0.0171056	0.00967187	0.0122947	0.00907757	0.0384452	0.00774682	0.0109789	0.0134431	0.010488	0.0104667	0.0136933	0.0269659	0.0115018	0.0141949	0.0081196	0.0082	0.0116346	0.0143415	0.0117788	0.0103623	0.0110367	0.0088529	0.00794684
2495.55	0.00972083	0.00814984	0.00920801	0.0115405	0.0116116	0.0129064	0.010839	0.0161278	0.0101158	0.0124039	0.0143922	0.0290383	0.0152328	0.0070273	0.0124767	0.0105118	0.00885298	0.00823966	0.0263629	0.0107946	0.0144054	0.00973941	0.0095595	0.0102751	0.00903527	0.00960285	0.00807477	0.00993353	0.00789261	0.00916943
2496.1	0.0119981	0.00999517	0.00868752	0.00964372	0.0109577	0.0105775	0.0129538	0.0162941	0.0102613	0.0123516	0.0128574	0.0303919	0.0115086	0.0100215	0.0129702	0.0109846	0.0122614	0.0108856	0.024171	0.0106288	0.0114002	0.0077897	0.0077814	0.00874666	0.0128565	0.0105874	0.00913336	0.00715395	0.0104494	0.00754299
2496.64	0.0134637	0.00975352	0.00736065	0.00922925	0.0110886	0.0105151	0.00923175	0.0187384	0.00933864	0.0109937	0.00917973	0.0209213	0.0122821	0.00771885	0.0118282	0.0104472	0.00821191	0.0112399	0.0283525	0.0108637	0.0090664	0.00790925	0.00863478	0.00747826	0.0104194	0.00712038	0.0109966	0.0100718	0.0125691	0.00794224
2497.19	0.00958676	0.00886752	0.0123827	0.0127191	0.00963778	0.0122583	0.0111789	0.0141436	0.0105902	0.0126914	0.0117185	0.0211828	0.0110188	0.0139331	0.0110033	0.0106487	0.0100463	0.00873948	0.0262103	0.0122366	0.0116556	0.00999297	0.010474	0.00791287	0.00876248	0.0101087	0.00880973	0.0110849	0.0127552	0.00689307
2497.73	0.00822355	0.0150496	0.00818014	0.011489	0.0113979	0.00956657	0.009209	0.01321	0.0100846	0.0146849	0.00890413	0.0178799	0.0114984	0.0108951	0.0118856	0.010714	0.0103668	0.0101011	0.0289401	0.0136803	0.00775546	0.00778399	0.00981904	0.0110233	0.0105341	0.0129608	0.0123511	0.0113191	0.0129679	0.010661
2498.28	0.00943938	0.00854202	0.0101901	0.0105967	0.0114767	0.00805557	0.00793252	0.0123391	0.0103383	0.0122519	0.0111176	0.0163543	0.00905471	0.0103992	0.0102681	0.00990995	0.0102566	0.011109	0.0274147	0.0128871	0.0129383	0.00991976	0.0104351	0.0103361	0.0135886	0.011207	0.00961612	0.0126757	0.00965103	0.00679939
2498.82	0.00973534	0.00863105	0.0103874	0.010786	0.00659815	0.0136102	0.00973213	0.00951052	0.0100258	0.0101321	0.00913224	0.0149785	0.011941	0.00826302	0.0114205	0.01006	0.0078945	0.0119918	0.0309396	0.0109665	0.0113758	0.00956322	0.00987958	0.00858373	0.0115452	0.0106907	0.0108617	0.0100314	0.00746158	0.0113404
2499.37	0.0117971	0.00877155	0.0103019	0.00847172	0.0113444	0.0116076	0.00872746	0.0142259	0.0105305	0.0111184	0.0134494	0.0167342	0.0126734	0.0098023	0.013167	0.00832502	0.0102454	0.0149978	0.030611	0.00914892	0.0113449	0.0124812	0.0112644	0.00944936	0.00824742	0.00999982	0.0119041	0.0120376	0.0104941	0.0106114
2499.92	0.00969955	0.0117297	0.00878827	0.00956735	0.0109027	0.00822593	0.0101363	0.013006	0.0104879	0.0122286	0.0103025	0.0146089	0.0128836	0.00927316	0.0103092	0.010906	0.0072261	0.0117373	0.033004	0.00963306	0.00815238	0.00943901	0.0122609	0.00974443	0.0110608	0.0110614	0.00909606	0.0127615	0.010823	0.0156585
2500.47	0.0118439	0.013373	0.00786441	0.00714132	0.00954728	0.00926342	0.00754792	0.0123651	0.0103542	0.0135632	0.0100783	0.0139493	0.0112914	0.0125716	0.0100447	0.0101258	0.00955087	0.00971917	0.034152	0.0124599	0.00953006	0.00953324	0.00710561	0.00993488	0.00919001	0.0089798	0.0120373	0.0105848	0.00890927	0.00450958
2501.01	0.0113864	0.010256	0.00940139	0.00898629	0.0114697	0.0105469	0.00950399	0.0119612	0.00977218	0.0122979	0.00776223	0.011022	0.0107857	0.00958081	0.00926707	0.0104223	0.0124428	0.00991964	0.0354095	0.0112802	0.0117867	0.0113649	0.00947165	0.00721297	0.0105059	0.00947396	0.0083672	0.00991136	0.0100272	0.0134799
2501.56	0.0110151	0.0105471	0.0103105	0.0103305	0.0123006	0.0125884	0.0096614	0.0130353	0.010097	0.00896092	0.00851753	0.0136438	0.00979036	0.0100538	0.0120339	0.0109227	0.00965696	0.0109971	0.0384574	0.00986648	0.0116129	0.00926966	0.00867637	0.0130004	0.0113738	0.011331	0.0104752	0.00969598	0.0101785	0.0122712
2502.11	0.0115122	0.0109679	0.0131294	0.0102698	0.0111472	0.00846486	0.0107397	0.0121843	0.010348	0.0115386	0.0102879	0.0101019	0.00918698	0.00756502	0.013102	0.00978533	0.00901306	0.0158805	0.0330644	0.0142766	0.0108001	0.0115835	0.0077211	0.0108899	0.00808831	0.0125467	0.0108487	0.0106937	0.00993095	0.00971665
2502.66	0.0098745	0.0106783	0.0113108	0.00779571	0.013496	0.00931944	0.0123581	0.015079	0.00980028	0.012646	0.00919509	0.0112445	0.0151545	0.0106787	0.0131612	0.0102598	0.00902727	0.00761867	0.0395248	0.0118329	0.00926567	0.00755345	0.0070469	0.0128301	0.00745659	0.00901826	0.00964021	0.0104025	0.00897913	0.00985379
2503.21	0.00895485	0.0130838	0.00922605	0.00750151	0.00827913	0.0108463	0.0128061	0.0114146	0.00999352	0.00763799	0.00960776	0.00912955	0.00911513	0.0096207	0.00856134	0.0106965	0.0103427	0.0112964	0.0405914	0.0141345	0.00970317	0.0101361	0.00881741	0.0107722	0.0109021	0.00912208	0.00960623	0.0118933	0.0124727	0.0100466
2503.76	0.0110559	0.0101223	0.012085	0.00912649	0.00901558	0.012231	0.0121468	0.010758	0.0102772	0.0114173	0.00995268	0.0155212	0.011213	0.0115338	0.0132529	0.0105146	0.0093967	0.0106572	0.0454385	0.0120525	0.0133189	0.00777692	0.0128429	0.00997794	0.00624093	0.0104664	0.0063708	0.00682753	0.0109204	0.0096403
2504.31	0.00908288	0.0120162	0.0142219	0.011875	0.00959303	0.010964	0.00854955	0.0122426	0.0101696	0.0133469	0.014508	0.0060574	0.0106798	0.00881478	0.00957167	0.00973398	0.00969758	0.0117799	0.0411706	0.0146405	0.0148918	0.00839958	0.00759485	0.0106129	0.0109668	0.00893764	0.0111971	0.00805874	0.0123153	0.00924624
2504.86	0.00946269	0.0102745	0.00952406	0.0123643	0.0107174	0.0122891	0.00983628	0.00803077	0.0100497	0.007538	0.0124271	0.0100513	0.0152518	0.0125779	0.0113455	0.00858445	0.0116032	0.0114991	0.0435396	0.0146468	0.0117154	0.0102826	0.00869275	0.00963073	0.00687873	0.0129243	0.0086715	0.0119755	0.0116749	0.00944616
2505.41	0.0101185	0.0109378	0.00646884	0.011809	0.0123284	0.00773781	0.012352	0.0136943	0.0104163	0.0113299	0.010181	0.0115041	0.0145261	0.0135047	0.0116149	0.010325	0.00792421	0.0117235	0.037744	0.014512	0.0097303	0.0044754	0.00806539	0.0106723	0.0104102	0.0102414	0.0110268	0.00604936	0.00925502	0.00919302
2505.97	0.0103529	0.0131619	0.00877072	0.00851733	0.0124587	0.0094932	0.00932478	0.0140676	0.0106921	0.0135183	0.0121291	0.0110299	0.00958875	0.0101496	0.0110538	0.0123696	0.00956437	0.0107926	0.0432385	0.0121151	0.00754213	0.0115287	0.00928587	0.0116168	0.0106051	0.0084473	0.00812463	0.0115577	0.0125912	0.00729218
2506.52	0.0103866	0.0115598	0.00841052	0.0109613	0.00723694	0.00794847	0.0124806	0.0119091	0.0101735	0.0101512	0.00735718	0.0101917	0.00700181	0.0100746	0.0159127	0.0102157	0.00858303	0.00870234	0.0432629	0.0158521	0.00896526	0.00907558	0.00986148	0.0114614	0.00629528	0.0106677	0.0114445	0.0118878	0.0100379	0.00993463
2507.07	0.00901792	0.0099981	0.00988545	0.0132685	0.0100157	0.0124086	0.010173	0.0127234	0.00984068	0.00955869	0.0102255	0.0106988	0.0106633	0.00853382	0.0110494	0.0112608	0.0114277	0.0101604	0.0460156	0.0129503	0.00930554	0.0100116	0.0107739	0.013595	0.0102028	0.00965848	0.00909791	0.00858221	0.0111205	0.011025
2507.62	0.0108745	0.00849814	0.0096071	0.00861538	0.00977741	0.0150409	0.0128186	0.0118161	0.0100752	0.00995867	0.00940568	0.00799731	0.0124448	0.00938644	0.00893499	0.00951845	0.00853255	0.0140332	0.0478195	0.0147021	0.0104811	0.00752254	0.00811705	0.0119954	0.0123301	0.0123846	0.0105003	0.010754	0.0106244	0.0100246
2508.18	0.0109469	0.00890451	0.0126486	0.00885039	0.0117433	0.00943427	0.0107901	0.0102649	0.0106913	0.0107518	0.00873256	0.00942836	0.0106758	0.00987814	0.0125462	0.00844667	0.00948199	0.0101414	0.0488169	0.0109898	0.00945613	0.00984744	0.00992629	0.0130737	0.00800979	0.00815414	0.00774538	0.0102346	0.0110608	0.0117953
2508.73	0.0114697	0.0132337	0.0105474	0.00871513	0.0135017	0.0115934	0.010943	0.0143343	0.0101762	0.0088444	0.0117231	0.0108242	0.0115871	0.012227	0.0128937	0.00989337	0.0119615	0.00935879	0.0465911	0.0147062	0.0106097	0.00838444	0.00729523	0.00717757	0.0102957	0.00877136	0.0122755	0.0130588	0.00923978	0.00954959
2509.29	0.00959179	0.00836312	0.00896606	0.010816	0.010024	0.0110797	0.0142104	0.0109119	0.0101065	0.0103741	0.0121197	0.00914366	0.00901885	0.0111661	0.0106086	0.00931685	0.00786445	0.0128934	0.0484966	0.0125304	0.0106477	0.0140835	0.0129026	0.0102732	0.01002	0.0103978	0.00787633	0.0132854	0.0112521	0.0100888
2509.84	0.0113194	0.0104812	0.0104759	0.0107796	0.010984	0.0136303	0.011911	0.0116288	0.0101286	0.0056066	0.0105968	0.0109298	0.00862855	0.0115862	0.0141966	0.011507	0.00800276	0.0111412	0.0469287	0.0150382	0.00860675	0.00964183	0.0101671	0.00657484	0.0103515	0.0139222	0.00742628	0.00993347	0.0117709	0.0139687
2510.4	0.012115	0.00890415	0.0117791	0.0114346	0.0125806	0.0100693	0.0153262	0.011493	0.00984003	0.0102451	0.0109251	0.0126768	0.0111541	0.00842423	0.0127489	0.009771	0.00817234	0.00923365	0.0492467	0.0152508	0.0141497	0.0113175	0.011014	0.00893838	0.0118466	0.00770382	0.0108331	0.0118321	0.00883875	0.00877044
2510.95	0.00889258	0.0119503	0.0092994	0.00854371	0.00989269	0.00972277	0.0137936	0.0106477	0.0103031	0.00890796	0.0104634	0.0103174	0.00914328	0.0142156	0.0085606	0.00932626	0.00919525	0.0133192	0.0496807	0.0172348	0.00745022	0.0139123	0.00724738	0.00940871	0.00769602	0.0123259	0.010173	0.0112178	0.00835616	0.00805276
2511.51	0.0114534	0.00810072	0.0122778	0.0109661	0.0118791	0.00935924	0.0125776	0.0102627	0.00966854	0.00751117	0.0119568	0.010378	0.00901608	0.00989485	0.0104277	0.00902148	0.00956924	0.0122816	0.0550657	0.0157874	0.0132103	0.00980098	0.00793511	0.00920944	0.0111285	0.0111444	0.0104881	0.0053202	0.0088986	0.00749249
2512.07	0.0113251	0.0117836	0.00861802	0.00828674	0.00819208	0.0104249	0.00912419	0.00968178	0.00993665	0.0153304	0.00902098	0.00960605	0.00999575	0.0102535	0.0118915	0.0102354	0.00533793	0.0131004	0.0612341	0.0157245	0.0089936	0.00906971	0.00985012	0.0112094	0.012247	0.0113916	0.0071601	0.00995251	0.0124635	0.0123835
2512.62	0.00851578	0.00917823	0.0106428	0.0103418	0.0127739	0.0134531	0.0115979	0.00777103	0.00997744	0.0111849	0.00871422	0.0101377	0.0112342	0.010143	0.00724027	0.0092211	0.011252	0.0106505	0.0577023	0.014579	0.0117979	0.0108092	0.0104214	0.00857333	0.0104852	0.0118746	0.00718152	0.0105568	0.00851758	0.00955488
2513.18	0.00991401	0.0112131	0.00993893	0.00945556	0.009837	0.0102362	0.0103515	0.0105816	0.00998132	0.0108566	0.0102491	0.014646	0.00847203	0.011306	0.00956434	0.00929704	0.0111417	0.0142706	0.069279	0.0170005	0.0140851	0.0123364	0.0131698	0.00786462	0.00911472	0.00831649	0.00878524	0.0132224	0.0109151	0.0128611
2513.74	0.0120328	0.0112238	0.00912614	0.00916384	0.0125706	0.00667186	0.0127213	0.0116554	0.00975326	0.0100083	0.0116065	0.0072967	0.0103098	0.00841413	0.0115092	0.0106845	0.00820734	0.0117367	0.0768602	0.0176875	0.0101602	0.013875	0.0099978	0.0107315	0.0118586	0.00904316	0.0115168	0.00589961	0.0123966	0.0138512
2514.3	0.0101815	0.00844238	0.00838644	0.0128641	0.00983704	0.00771421	0.0123557	0.0118118	0.0100595	0.0122403	0.00990679	0.0119914	0.011283	0.0101365	0.0118366	0.0100242	0.00974061	0.00971331	0.0735284	0.0177603	0.00754743	0.011738	0.0106738	0.00644539	0.00679608	0.0124484	0.0109857	0.0102496	0.00687372	0.0129198
2514.86	0.0110732	0.0122362	0.0107659	0.0056202	0.0104742	0.00967956	0.0122794	0.0104747	0.00971535	0.00740754	0.00753944	0.0116653	0.0110552	0.0079982	0.0073792	0.00977868	0.00755812	0.00871183	0.0894158	0.0234092	0.0126425	0.0122096	0.0103107	0.0124027	0.0129789	0.00784452	0.00980435	0.00942143	0.0120447	0.01218
2515.42	0.0107551	0.00904382	0.0108673	0.0104464	0.0125567	0.0102571	0.0102931	0.0131599	0.0105367	0.00806764	0.0116368	0.0086944	0.0115331	0.0105452	0.0117225	0.00959724	0.00969137	0.0116712	0.0933793	0.022371	0.0090789	0.0136165	0.0110174	0.0107554	0.015107	0.0103241	0.00977143	0.0110072	0.0103958	0.00668146
2515.98	0.00947824	0.00966897	0.0132627	0.00874052	0.0120643	0.00901366	0.011233	0.00896211	0.00984669	0.011	0.00930445	0.00792385	0.00827223	0.0136896	0.0111817	0.00874128	0.0091614	0.0162258	0.0969727	0.0262052	0.0116681	0.0162632	0.0126607	0.00958835	0.00793761	0.0094735	0.00986654	0.00920619	0.0140255	0.0132395
2516.54	0.00973971	0.0102512	0.0119657	0.00926349	0.00926993	0.0132679	0.0117483	0.0108207	0.0102243	0.0104863	0.00792468	0.0135023	0.00967565	0.0109035	0.0119909	0.00929369	0.00884379	0.0110798	0.107849	0.0306674	0.0122986	0.0104629	0.0133505	0.0125004	0.0124156	0.0120243	0.00961946	0.0104031	0.0131995	0.0102887
2517.1	0.0109464	0.00953205	0.00669385	0.0103493	0.0126998	0.00807105	0.0151073	0.0106343	0.0100374	0.00950151	0.012033	0.00765163	0.0101808	0.00872171	0.00819379	0.00928447	0.0121337	0.0129688	0.11323	0.0319136	0.00871549	0.0101935	0.00827675	0.0091302	0.00819189	0.0108891	0.0123158	0.0105193	0.0129106	0.0091649
2517.66	0.0103654	0.0122265	0.0109463	0.0113893	0.00851556	0.0101795	0.0129393	0.00997559	0.0104058	0.0076393	0.0112149	0.00749847	0.0122623	0.00858368	0.0107677	0.0117619	0.0103453	0.00997025	0.110343	0.0333766	0.00894531	0.01037	0.0104271	0.00885869	0.0101747	0.00676998	0.0123451	0.010724	0.0121067	0.0123569
2518.22	0.0104374	0.0102863	0.00837931	0.0109378	0.00954881	0.0101613	0.011886	0.0111878	0.0104428	0.0113464	0.00783128	0.0083828	0.0102917	0.00724856	0.010818	0.00968125	0.00961573	0.00758108	0.107402	0.0317532	0.0104483	0.0102706	0.0139092	0.0123921	0.0103392	0.0113432	0.00843006	0.0108903	0.00882473	0.00850456
2518.78	0.0110462	0.0100319	0.0096346	0.00917015	0.00865722	0.0135756	0.0198388	0.0138815	0.0099882	0.0110137	0.00859565	0.0104624	0.0112612	0.0116505	0.00936908	0.00948807	0.0106355	0.0103202	0.100706	0.0291819	0.0100911	0.00636312	0.00769001	0.00878533	0.0101304	0.010703	0.0113403	0.00966492	0.00988968	0.0130264
2519.35	0.0109692	0.0112872	0.0102914	0.0105023	0.0103515	0.0111488	0.0152532	0.0122905	0.00955116	0.0106234	0.0114237	0.0110591	0.00795418	0.009081	0.00811781	0.00852633	0.0122901	0.00911136	0.0941405	0.0301384	0.00916323	0.0113642	0.00848407	0.00854445	0.0137147	0.0118047	0.0124634	0.00595717	0.011122	0.0135919
2519.91	0.0108353	0.0108797	0.00912474	0.01027	0.0112763	0.0137236	0.0164408	0.0104911	0.0100511	0.0128081	0.00828981	0.0116627	0.00818032	0.00993651	0.0104272	0.0109907	0.00949512	0.0128448	0.0889414	0.0229022	0.0102949	0.0075143	0.00946069	0.00968773	0.0119905	0.00971606	0.00964166	0.00918666	0.012777	0.0145804
2520.47	0.00760429	0.00816097	0.00858418	0.011158	0.0101176	0.0109413	0.0168666	0.00938956	0.0101957	0.0126036	0.00875666	0.0118838	0.00985026	0.0124252	0.00889942	0.00996969	0.0104975	0.00788338	0.0765988	0.0220491	0.00740651	0.0105588	0.0105289	0.01364	0.00966885	0.00717876	0.00958043	0.00918365	0.0123492	0.0131679
2521.04	0.00914567	0.0109321	0.00874377	0.00708168	0.0157051	0.0130521	0.019066	0.0117628	0.00999647	0.0110632	0.00998516	0.0075143	0.00955171	0.0076103	0.0101889	0.00990178	0.0099309	0.0106483	0.0729327	0.0187305	0.00964625	0.00868266	0.0125143	0.0102597	0.0120172	0.00825365	0.011821	0.0121122	0.00854719	0.0138878
2521.6	0.011558	0.0102903	0.00739089	0.0115647	0.00939203	0.0104973	0.0204467	0.0127359	0.0101073	0.00833459	0.0112259	0.0125846	0.00813342	0.0127345	0.0102081	0.00940367	0.0105161	0.0118044	0.0763472	0.018602	0.00902133	0.0126361	0.0116079	0.0084258	0.0134025	0.0102871	0.0116463	0.0138854	0.0125271	0.0159425
2522.17	0.00882241	0.0105324	0.00931231	0.0108142	0.010866	0.0096192	0.0179475	0.0101472	0.0106374	0.011119	0.00799531	0.00730601	0.0111386	0.0100098	0.0126176	0.00964845	0.00540298	0.0100032	0.0555419	0.0189189	0.00938292	0.0128707	0.0126282	0.00927388	0.0117462	0.0118861	0.0113558	0.0151588	0.0093979	0.0168565
2522.73	0.0105171	0.0145209	0.010588	0.0105613	0.00983735	0.0105011	0.0173515	0.0125653	0.00994636	0.00952838	0.0103728	0.0110253	0.0103926	0.00920148	0.0106202	0.00981943	0.0082923	0.00841067	0.0585776	0.017767	0.00912102	0.0152774	0.0145809	0.0105451	0.0117924	0.012534	0.0128838	0.0139278	0.0146659	0.0153554
2523.3	0.0100186	0.0139255	0.0104426	0.00769634	0.012569	0.0118266	0.020519	0.00784852	0.010091	0.0108147	0.00964576	0.0101247	0.0123436	0.0108194	0.0102303	0.0102839	0.0110938	0.010289	0.0442163	0.0142925	0.0076523	0.0158873	0.0149708	0.0121036	0.00970488	0.0117004	0.0133154	0.0158311	0.011514	0.014725
2523.86	0.00899049	0.016673	0.00987381	0.00703098	0.0101442	0.00905558	0.0158426	0.0134258	0.0103394	0.00885364	0.013557	0.0106598	0.00940388	0.0120816	0.0107497	0.0116378	0.0100593	0.0118807	0.0397167	0.0178677	0.0122893	0.0154623	0.0165224	0.0187197	0.0147222	0.0113297	0.013469	0.0190191	0.0173592	0.0174519
2524.43	0.0126427	0.0217173	0.00647103	0.00696248	0.0140679	0.0101491	0.0175429	0.00661847	0.0102054	0.0116985	0.00788875	0.0116239	0.00770561	0.0114905	0.00889214	0.00912755	0.00779802	0.00962406	0.0366626	0.0170211	0.00920651	0.0160003	0.0183546	0.0184936	0.0230472	0.0124517	0.0156471	0.0281965	0.0196957	0.0267313
2525	0.00993108	0.027167	0.0107127	0.0124881	0.00905054	0.0116816	0.0173784	0.0093129	0.0102628	0.00732587	0.0112708	0.0073146	0.00867978	0.00779697	0.0124337	0.00978204	0.0120201	0.0146011	0.036835	0.0152586	0.00977689	0.017024	0.0186347	0.0165112	0.0460236	0.0243452	0.0243213	0.0427201	0.0264693	0.0355721
2525.57	0.00897644	0.0243262	0.00830672	0.0112519	0.00518269	0.0111541	0.0200527	0.00805148	0.00993341	0.0138805	0.0117876	0.0113217	0.0118468	0.0122243	0.00962469	0.00968259	0.00890968	0.0114011	0.0337482	0.0144069	0.00843807	0.0196057	0.0216003	0.0207623	0.0302805	0.0248481	0.0345271	0.046377	0.0220645	0.0361722
2526.13	0.00934651	0.0196616	0.0107452	0.0080958	0.00874214	0.011355	0.0157762	0.0130425	0.0100702	0.00884421	0.00824897	0.00936882	0.0104298	0.0119396	0.0117059	0.0112883	0.0090506	0.0113339	0.0306475	0.0127286	0.0108322	0.0184788	0.0186885	0.0190726	0.0175461	0.0195497	0.025691	0.0229251	0.0230527	0.0292767
2526.7	0.00928133	0.0159279	0.0123787	0.0103238	0.0122323	0.0118031	0.0196825	0.00868588	0.010761	0.0120698	0.0101364	0.0112613	0.00781525	0.010411	0.0105795	0.00852539	0.0106793	0.0117921	0.0275369	0.01169	0.0124582	0.0147499	0.0138973	0.015402	0.0152347	0.0156904	0.015707	0.0126252	0.013517	0.0223615
2527.27	0.0106399	0.0112689	0.00818588	0.0115087	0.0117421	0.0143769	0.0148593	0.00965443	0.0102482	0.0125547	0.0108892	0.0131507	0.0114528	0.0104254	0.0113757	0.0108126	0.0123433	0.0101569	0.0285667	0.0151133	0.00886346	0.0162428	0.013129	0.0113253	0.00999488	0.0130558	0.0116452	0.0155297	0.0129322	0.0216522
2527.84	0.0117703	0.00987634	0.00871056	0.00912626	0.0113451	0.0141005	0.0142256	0.00875897	0.00956949	0.00869806	0.00904472	0.00943379	0.0113269	0.00975331	0.0121138	0.00962559	0.0107426	0.0102795	0.0256592	0.0178447	0.00916371	0.0148266	0.0107005	0.0102398	0.0120053	0.0138917	0.0116909	0.0125582	0.0116344	0.0147873
2528.41	0.00924746	0.0110177	0.00952566	0.015348	0.00816963	0.013481	0.0136008	0.00879661	0.0100802	0.00922238	0.0139638	0.00952442	0.00902811	0.0100569	0.0103882	0.0100668	0.0109796	0.0122074	0.0245882	0.0113869	0.0105223	0.0127753	0.0140976	0.0094625	0.0114412	0.00964903	0.0150077	0.0130128	0.0124095	0.0140035
2528.98	0.0093411	0.0128716	0.0107516	0.0120787	0.0110954	0.0111901	0.0183765	0.0108177	0.0105577	0.0103523	0.0134438	0.0110958	0.0110526	0.0096804	0.011706	0.0093609	0.0071324	0.00977024	0.0239502	0.0131897	0.00952281	0.00846953	0.00992422	0.0102603	0.0147847	0.0074956	0.0102977	0.0122701	0.0105278	0.012632
2529.55	0.0100194	0.0111006	0.00783005	0.00894793	0.0088992	0.013209	0.0129827	0.0121532	0.00981343	0.00926053	0.00972696	0.0124024	0.00927847	0.00870593	0.0117146	0.00975136	0.0107277	0.0123961	0.0280734	0.0134939	0.0122906	0.0100378	0.0074876	0.0108305	0.0121628	0.00861544	0.0109493	0.00840312	0.0111129	0.0164951
2530.12	0.00943706	0.00684984	0.0112128	0.00648188	0.0120605	0.0125185	0.0157954	0.0106286	0.0103052	0.0137445	0.00866198	0.00788536	0.0122223	0.0117718	0.0101259	0.00952092	0.0101355	0.0100768	0.0229684	0.010151	0.00854739	0.011578	0.012283	0.00941144	0.0122944	0.0110579	0.0116567	0.00910541	0.00997358	0.0135934
2530.7	0.0111793	0.00825381	0.0115252	0.0130553	0.0108864	0.00861924	0.0147	0.0106864	0.01005	0.0102571	0.00830122	0.00972514	0.00832302	0.010953	0.0121995	0.00982123	0.0101742	0.0108578	0.0235821	0.010535	0.0100466	0.0107749	0.00646441	0.00989924	0.0110826	0.0084343	0.00851041	0.0144703	0.0102763	0.0122196
2531.27	0.0110544	0.00871273	0.00978758	0.0083624	0.00889788	0.0143897	0.015654	0.0106178	0.00949134	0.00870093	0.0066475	0.0044676	0.0113455	0.00843343	0.0107191	0.00952704	0.00980813	0.00724838	0.0221804	0.0105411	0.00817099	0.0118695	0.00832267	0.0104149	0.0114575	0.0113399	0.0108117	0.01389	0.00841447	0.0084777
2531.84	0.0105349	0.0106087	0.0115566	0.00836968	0.0105876	0.0108442	0.0119127	0.0101458	0.00979602	0.0100002	0.0106743	0.0124211	0.00975428	0.012463	0.0113583	0.00919072	0.0107731	0.0123599	0.0210394	0.0104124	0.0113015	0.0103685	0.00769612	0.0109466	0.0118735	0.0102552	0.0114985	0.0125438	0.0106832	0.0119864
2532.41	0.0108389	0.00951336	0.0126639	0.00617316	0.0110351	0.00937726	0.0124892	0.0102022	0.0101063	0.0136916	0.0097956	0.0113609	0.0101935	0.0132708	0.0120057	0.0106908	0.0120904	0.0115916	0.0202021	0.0130638	0.00900231	0.0136654	0.0100451	0.00991076	0.0113792	0.00856415	0.0115403	0.0108986	0.0110121	0.00808917
2532.99	0.0128143	0.0106411	0.00998266	0.0102388	0.00902961	0.0121183	0.0160932	0.00938678	0.00993271	0.0120569	0.0132567	0.00797874	0.0097452	0.0113488	0.00844696	0.0103014	0.0128282	0.0122098	0.0196505	0.0133745	0.0105046	0.0147979	0.0128401	0.0117651	0.0137563	0.0112063	0.00522994	0.0112012	0.0121379	0.010185
2533.56	0.00947105	0.0113254	0.00897222	0.0122386	0.00843674	0.0136198	0.0131566	0.0119596	0.00974024	0.00767613	0.0129711	0.0105935	0.0103431	0.00973625	0.00962253	0.0103023	0.0115577	0.0126265	0.0193409	0.0125672	0.00791309	0.0104226	0.0119384	0.00825036	0.006514	0.012122	0.0130439	0.0101167	0.0111289	0.0105107
2534.14	0.0118074	0.00765927	0.0113834	0.00817814	0.0108874	0.01006	0.0114412	0.0131643	0.00982457	0.0135338	0.0120669	0.00559213	0.009703	0.0111613	0.010906	0.0118485	0.0121793	0.0127314	0.0210617	0.0117032	0.00941961	0.0111423	0.0103332	0.010165	0.00613415	0.0110727	0.00859111	0.00650456	0.00838432	0.00983735
2534.71	0.0109383	0.00994586	0.0107335	0.00943458	0.0107144	0.00685229	0.0140146	0.00897157	0.00999939	0.00813361	0.00912705	0.0105435	0.0103172	0.0121144	0.0121459	0.00970736	0.0113849	0.00953559	0.0156645	0.00926701	0.00948562	0.0099892	0.00890448	0.00877125	0.00956099	0.0111753	0.0106004	0.00660125	0.00954299	0.00980797
2535.29	0.0106218	0.0102564	0.00863542	0.00831574	0.0107853	0.0076544	0.0133924	0.00775677	0.00960264	0.0101897	0.0105112	0.0105828	0.0101719	0.0154537	0.0106532	0.00968066	0.0109426	0.010556	0.0208178	0.0066135	0.0111434	0.00903999	0.00853768	0.011971	0.0116908	0.0118085	0.00922504	0.0113905	0.0107278	0.0128273
2535.86	0.0130921	0.0103705	0.00880361	0.0108073	0.0112218	0.0105443	0.00860512	0.0118049	0.00984449	0.0107852	0.0100374	0.0104346	0.00756904	0.00985461	0.0109387	0.00899854	0.0105612	0.0103298	0.0188397	0.00918681	0.0131619	0.00705457	0.00809443	0.0136489	0.0108447	0.0112629	0.00976304	0.00846512	0.0114241	0.010001
2536.44	0.0111244	0.00847525	0.0083668	0.00991699	0.0113982	0.0116514	0.00899496	0.011511	0.00933184	0.00953807	0.0108312	0.00819331	0.0111578	0.0119068	0.00954474	0.0106499	0.0102247	0.00961438	0.0139123	0.0128297	0.00712143	0.00969381	0.0128282	0.013095	0.0089021	0.00568153	0.00879016	0.0103914	0.0112218	0.010438
2537.02	0.00979575	0.0104164	0.0077484	0.00828055	0.00524375	0.0153952	0.0112241	0.00954179	0.00995301	0.00976365	0.0127883	0.00799306	0.0110101	0.00903631	0.012137	0.00935835	0.00817062	0.00862424	0.018147	0.0111766	0.00904298	0.0114696	0.0107512	0.00938849	0.00892374	0.00802209	0.0112116	0.00913174	0.0120905	0.0113039
2537.59	0.0110997	0.0107304	0.0107389	0.00753952	0.0127074	0.00933889	0.012883	0.00776074	0.00995216	0.0115053	0.011466	0.0116348	0.0123789	0.010954	0.0111515	0.0109408	0.00771255	0.01053	0.0176431	0.0106164	0.0142116	0.0106507	0.00881329	0.0135648	0.0124698	0.0108948	0.00912031	0.00957039	0.0106892	0.00849177
2538.17	0.0110386	0.0106364	0.0101457	0.00942087	0.0108442	0.0126083	0.012647	0.00809551	0.0096645	0.0107652	0.0112315	0.0107415	0.00899965	0.01115	0.010318	0.00954724	0.00982582	0.0143181	0.0135393	0.0112985	0.00681862	0.0122398	0.0101963	0.0121988	0.0132548	0.010402	0.00847681	0.0107125	0.0103371	0.00679604
2538.75	0.0110579	0.0108616	0.010373	0.005582	0.00863154	0.00964089	0.0153559	0.00965777	0.010043	0.00551339	0.0104248	0.00858113	0.00967445	0.0073052	0.0125301	0.00807455	0.0127301	0.0113786	0.0191834	0.0140409	0.012659	0.0108538	0.00868882	0.01251	0.0122115	0.0109366	0.0113684	0.0117857	0.011502	0.0107083
2539.33	0.0118736	0.00814019	0.0114565	0.0103296	0.0102818	0.0131415	0.010746	0.00998629	0.0098537	0.0112011	0.00805427	0.00941281	0.00824941	0.0094596	0.00969195	0.00973472	0.00955001	0.0115855	0.0159612	0.0117744	0.0107904	0.0128324	0.0097728	0.0120871	0.012328	0.0129801	0.0110738	0.0107874	0.0101966	0.00931502
2539.91	0.011353	0.0116293	0.0140571	0.00883444	0.0124131	0.00985828	0.0100824	0.00814711	0.0102513	0.0113425	0.0105809	0.0111386	0.013402	0.0115918	0.012923	0.00956897	0.0118292	0.00994216	0.0201865	0.0110067	0.0109468	0.00988842	0.0117593	0.0152368	0.0128081	0.0112304	0.0175539	0.00836709	0.0140198	0.00916055
2540.49	0.00849661	0.00960614	0.0108228	0.0087924	0.0114613	0.00771347	0.0104169	0.00948	0.010232	0.0114957	0.0102046	0.0125518	0.0119892	0.00850985	0.00960075	0.00912786	0.0105932	0.00791724	0.0143727	0.0078162	0.0105111	0.00947028	0.0103503	0.0125546	0.012375	0.00932245	0.0179907	0.00726916	0.014974	0.0092342
2541.07	0.00938938	0.0114682	0.00957172	0.00945736	0.0116762	0.0103166	0.0123669	0.00977763	0.0101407	0.0106915	0.00914622	0.00978208	0.0100736	0.0112772	0.00827213	0.00892027	0.00927701	0.0131349	0.0156837	0.0129084	0.012584	0.0112722	0.008511	0.0123274	0.0103176	0.0117719	0.0181588	0.0123924	0.0138211	0.0119053
2541.65	0.00925545	0.00956743	0.0064913	0.0110468	0.00910645	0.0129588	0.0106113	0.0107098	0.0101505	0.00959455	0.00865701	0.0111414	0.010145	0.00717107	0.00975352	0.00952253	0.0116041	0.00906345	0.0155741	0.0126183	0.00691052	0.0124546	0.00816754	0.010831	0.0112341	0.0110192	0.0187827	0.00902661	0.0106156	0.0111345
2542.23	0.0101399	0.0116733	0.00619899	0.00892363	0.0097696	0.00971633	0.0109881	0.0105985	0.0100484	0.0104161	0.0101558	0.00781406	0.0107671	0.00864159	0.00709124	0.00937708	0.00898768	0.0125521	0.0165577	0.0118748	0.0119975	0.0128546	0.00525872	0.00786212	0.0147962	0.0119851	0.0197984	0.00870107	0.0121694	0.0118322
2542.81	0.00942538	0.0108425	0.0120988	0.0104024	0.0126691	0.011524	0.0148411	0.00697659	0.00979234	0.0129142	0.00926573	0.0092141	0.00932038	0.00890368	0.0130719	0.00963579	0.0120997	0.00935324	0.0157911	0.0134884	0.0111217	0.00831677	0.0114541	0.00916177	0.0076766	0.0120931	0.0153196	0.0108426	0.0120949	0.0104687
2543.39	0.00971348	0.00977372	0.00818325	0.00972777	0.00968065	0.0143446	0.0103883	0.00870476	0.00998877	0.00751452	0.00908952	0.00976306	0.00998427	0.00950804	0.0106543	0.00990981	0.00797804	0.0104172	0.0145308	0.0105049	0.0113317	0.00846362	0.0096659	0.0123583	0.0107146	0.0076552	0.0163078	0.00956216	0.010874	0.0103549
2543.98	0.0108331	0.00816473	0.00898713	0.0128895	0.00834989	0.0116413	0.013316	0.00949567	0.0103637	0.00839991	0.0114017	0.00620711	0.0102239	0.00900711	0.010658	0.00885816	0.00862292	0.0136019	0.0131935	0.00935927	0.0133345	0.0101434	0.010083	0.00821815	0.0124132	0.0125553	0.0166088	0.00945649	0.0116319	0.00958081
2544.56	0.00996662	0.0106145	0.00807912	0.0113818	0.00890993	0.00862407	0.0078537	0.0110694	0.00949284	0.0108265	0.0113621	0.0108961	0.00753147	0.00733488	0.0119107	0.010014	0.0123905	0.00738055	0.0142462	0.0124437	0.00960941	0.00884161	0.0111089	0.00757109	0.0109866	0.0114789	0.0108872	0.00915137	0.0117609	0.0116047
2545.14	0.00986755	0.00673927	0.0102838	0.0104916	0.00882294	0.0103896	0.0133227	0.00918835	0.00987327	0.0104526	0.0070406	0.00777981	0.0104177	0.0103935	0.0113401	0.00983444	0.0106661	0.0123144	0.0142664	0.0123591	0.00795781	0.00827553	0.00882848	0.00842405	0.00983326	0.012583	0.00682426	0.012188	0.00942955	0.00746165
2545.73	0.0132206	0.010044	0.012001	0.00712645	0.0103483	0.0117831	0.0124228	0.01045	0.0103455	0.00860501	0.0101176	0.0102563	0.0106566	0.0146023	0.0139678	0.00928419	0.0105123	0.0153729	0.0146188	0.0118588	0.0117089	0.0104706	0.00940942	0.0051898	0.00837967	0.0125039	0.00630574	0.0102258	0.00938718	0.0121617
2546.31	0.0113318	0.00985766	0.00925143	0.0117181	0.0108101	0.0105211	0.0122716	0.0111683	0.010298	0.003695	0.0100766	0.00889727	0.0140409	0.00634348	0.0116867	0.0094524	0.00805564	0.00962613	0.0116858	0.00974626	0.0100159	0.010213	0.00941362	0.0126255	0.00816206	0.0117137	0.0102266	0.0100027	0.0129599	0.00769116
2546.9	0.00973125	0.00914244	0.0117104	0.0138312	0.00960945	0.0117854	0.00913846	0.0126227	0.00982287	0.0129004	0.0113454	0.0130177	0.0130876	0.0105514	0.0120979	0.00718765	0.00770495	0.00559801	0.0146956	0.0111509	0.00682892	0.00836009	0.0122798	0.0104695	0.00884944	0.012794	0.0121954	0.0105087	0.00835745	0.0121777
2547.48	0.0101437	0.0095497	0.0109321	0.00895786	0.0087027	0.011681	0.00959107	0.00839532	0.00970736	0.00783204	0.00941625	0.00772827	0.011276	0.0116794	0.00958067	0.00904169	0.0118412	0.0109801	0.0130915	0.0102848	0.00375222	0.0123832	0.00937801	0.0121014	0.00894867	0.00920339	0.00779434	0.0119897	0.0116319	0.00849047
2548.07	0.0111076	0.00897157	0.0111722	0.00872699	0.0104498	0.0119926	0.00758281	0.00755168	0.00983016	0.0105639	0.0074693	0.00751698	0.00871122	0.00827617	0.0134271	0.0101517	0.00810852	0.00777547	0.0107891	0.0108316	0.00941283	0.0100457	0.00911522	0.00910593	0.0138035	0.0102621	0.0143312	0.0110691	0.0117505	0.010875
2548.65	0.00990275	0.00915962	0.00986299	0.0108441	0.00992188	0.00845	0.0135135	0.0116913	0.0101844	0.0106007	0.0145692	0.0102389	0.0115718	0.00856	0.0122061	0.00906195	0.00895294	0.0137317	0.0119763	0.0104921	0.0104384	0.0109341	0.0105604	0.00662388	0.0136814	0.0106357	0.00554727	0.00781601	0.00808274	0.0104501
2549.24	0.00982709	0.0101983	0.00937638	0.00890349	0.0136939	0.0118289	0.0103585	0.0110864	0.00999603	0.0119333	0.0111039	0.0110721	0.0114709	0.0114377	0.00923871	0.0101433	0.011959	0.0125208	0.0144976	0.0109637	0.00665117	0.00821162	0.0080423	0.0100945	0.0100467	0.00794913	0.00874444	0.00971432	0.0077086	0.00790888
2549.83	0.0104728	0.0131056	0.0100766	0.0122748	0.00878386	0.00840365	0.0108193	0.00837236	0.0101278	0.0122402	0.0112057	0.0130724	0.0103226	0.00599408	0.00864671	0.0108619	0.00732196	0.00809425	0.0156335	0.00923058	0.00686712	0.0090477	0.0101207	0.00730729	0.00788192	0.0108516	0.0105821	0.00714483	0.0101349	0.0107813
2550.42	0.0106847	0.00955548	0.0104975	0.0134891	0.0115786	0.00959162	0.0114776	0.0102671	0.0102604	0.00821663	0.011375	0.0110948	0.00959887	0.011634	0.00826066	0.00882717	0.0134907	0.0116587	0.0138381	0.0142431	0.011942	0.0127338	0.0116301	0.0102327	0.00926138	0.012458	0.00657302	0.0102266	0.0094271	0.0068636
2551	0.00916941	0.0127262	0.0112108	0.0105818	0.00880406	0.00901638	0.010754	0.0103488	0.0104723	0.007801	0.0105803	0.00755018	0.0149451	0.012846	0.00993793	0.00998245	0.0130628	0.011728	0.0158691	0.0098995	0.00951325	0.0118664	0.0118304	0.0124032	0.00942689	0.0107312	0.0116296	0.00895518	0.0116229	0.0119095
2551.59	0.00925717	0.0131029	0.0102499	0.00677434	0.0102489	0.0102732	0.010525	0.010827	0.01011	0.0123611	0.0102798	0.00654364	0.00853892	0.010211	0.0115051	0.00984716	0.00909245	0.00967228	0.0146364	0.0126087	0.00984459	0.00895678	0.00909052	0.0107892	0.0128683	0.00788973	0.0109903	0.00823655	0.00796173	0.0080713
2552.18	0.0103347	0.011086	0.00918261	0.0132995	0.0106376	0.00853311	0.00877739	0.0111117	0.00989416	0.00686599	0.012329	0.0125031	0.00907764	0.00978922	0.00980173	0.00907441	0.0123	0.0103007	0.0123423	0.00945135	0.0109264	0.00861634	0.0103207	0.00900521	0.0116118	0.0082422	0.0095491	0.00776902	0.00996231	0.00776568
2552.77	0.0107073	0.00988305	0.00863699	0.00979048	0.0115537	0.0112058	0.0132531	0.00714744	0.00990825	0.0116076	0.00897868	0.00665807	0.00941923	0.0126191	0.0116764	0.00997988	0.00843197	0.0105024	0.0133721	0.0127978	0.00826254	0.00462112	0.0130088	0.0109247	0.0149482	0.0106255	0.00705263	0.0101662	0.00863421	0.0093018
2553.36	0.0101284	0.0099597	0.00964602	0.0109801	0.0107143	0.0123634	0.0111032	0.0104123	0.00998797	0.00795281	0.00902783	0.00985349	0.00945626	0.0113426	0.0109933	0.0099298	0.00996976	0.00952684	0.0101679	0.0126883	0.0118936	0.0103017	0.0101278	0.00901013	0.0128765	0.00684126	0.0103041	0.0124653	0.00846044	0.00859106
2553.95	0.00973177	0.00843997	0.0119866	0.00803263	0.00939498	0.0127511	0.0112987	0.011356	0.0101721	0.00907561	0.00566448	0.00816434	0.0125559	0.00926343	0.00796286	0.0103834	0.00925388	0.0108053	0.0141901	0.0127155	0.0107675	0.00977246	0.0122385	0.0106184	0.0111431	0.0124876	0.00861916	0.0158161	0.00850357	0.0070835
2554.54	0.00910748	0.0127688	0.0113878	0.010638	0.0102814	0.00815526	0.0092876	0.00792529	0.0104892	0.0111795	0.0104507	0.0110581	0.0116528	0.00819884	0.0125706	0.0083575	0.00794424	0.0129382	0.0115274	0.0123315	0.00899672	0.0116997	0.00825381	0.00938933	0.00896615	0.0101363	0.0116685	0.0105019	0.00614112	0.0105695
2555.14	0.0108952	0.00993633	0.0107853	0.0115336	0.0107282	0.0138035	0.00844517	0.0102271	0.00985536	0.00989973	0.00748765	0.00881641	0.00979499	0.0121457	0.00882603	0.00960829	0.0101042	0.00833627	0.0114098	0.0153507	0.00740493	0.00824553	0.0107275	0.00927517	0.00858984	0.00975213	0.0113544	0.0123807	0.0115311	0.0112964
2555.73	0.00921861	0.00588066	0.0113716	0.010134	0.0113592	0.00792878	0.0106213	0.00956193	0.00969597	0.00577469	0.0114061	0.00927344	0.0112378	0.0103453	0.0120839	0.00921491	0.00936134	0.0121963	0.0105525	0.00896741	0.00628663	0.00869471	0.0130597	0.0092252	0.00647339	0.0110989	0.0100058	0.00914084	0.00957867	0.00941921
2556.32	0.0109209	0.0100727	0.00871126	0.0137559	0.0121621	0.0110768	0.00856821	0.00977695	0.00994828	0.00907259	0.00756441	0.00808417	0.00926569	0.00992368	0.0109457	0.0102458	0.00953041	0.0107024	0.00949348	0.0125431	0.0118905	0.00841735	0.011692	0.00698497	0.0130491	0.00846289	0.0131748	0.00977213	0.0068032	0.00968003
2556.91	0.00945439	0.00577085	0.00982866	0.00528954	0.01074	0.00799999	0.0091384	0.0112362	0.00982524	0.0127641	0.0126436	0.00876417	0.0125635	0.0132031	0.0117785	0.0108338	0.0105012	0.010223	0.0127822	0.0118432	0.00771672	0.00797771	0.00905177	0.00998872	0.00955175	0.00770476	0.00907319	0.0104698	0.0113794	0.0104691
2557.51	0.00989151	0.00774587	0.0105144	0.0119786	0.0106401	0.00950475	0.00703462	0.0098938	0.00949631	0.0128831	0.00642154	0.0104656	0.00914907	0.0117648	0.00969829	0.0108039	0.0067936	0.0117793	0.0148849	0.0120209	0.0125453	0.0080846	0.00877202	0.0114022	0.00917116	0.0126333	0.00501926	0.0117571	0.00759098	0.0108926
2558.1	0.0100903	0.00949595	0.0104963	0.010368	0.0104452	0.0148459	0.0141721	0.00988108	0.0102541	0.0107992	0.0108987	0.0122305	0.012925	0.0104004	0.0108085	0.0100764	0.00968154	0.0124603	0.0119518	0.0117984	0.0100521	0.00838883	0.0103855	0.00977681	0.0129309	0.0122765	0.0097436	0.010126	0.0131273	0.00945369
2558.69	0.011623	0.00789828	0.00770987	0.00955692	0.0103241	0.00861334	0.0119585	0.00853865	0.0103846	0.00841664	0.00849855	0.0107968	0.00917853	0.0125759	0.0085394	0.0110374	0.0116177	0.0110903	0.0120967	0.0127888	0.0090648	0.00776554	0.0129883	0.0103444	0.00660675	0.0130347	0.00791812	0.0109089	0.00976369	0.0104963
2559.29	0.0105654	0.0123471	0.00691159	0.0124023	0.0107237	0.0113173	0.0100247	0.0122134	0.0102613	0.0101377	0.00940169	0.0110143	0.0105394	0.0106918	0.0105037	0.0108166	0.00996908	0.0109315	0.0132659	0.0105767	0.00971638	0.00878402	0.00810482	0.0123934	0.00904937	0.00969386	0.012781	0.010388	0.0103401	0.00889241
2559.89	0.010326	0.00763498	0.00590783	0.0104334	0.0104381	0.010799	0.0133722	0.0125076	0.0098921	0.0105267	0.00690209	0.0118525	0.0107886	0.00714759	0.0114858	0.0106171	0.00829186	0.0118202	0.0131422	0.0105496	0.00896436	0.0103529	0.00949925	0.00949525	0.00762099	0.00908571	0.0113373	0.00978756	0.00671948	0.00930064
2560.48	0.009351	0.0112612	0.0083767	0.00929515	0.00877224	0.00746389	0.0104593	0.0108492	0.010247	0.00649158	0.00979204	0.00705454	0.00895809	0.0100667	0.0072257	0.0101621	0.00774544	0.00857554	0.00786488	0.00889847	0.00948963	0.0099056	0.00949833	0.0111717	0.00830578	0.00578284	0.00923212	0.00955523	0.0109653	0.00746935
2561.08	0.010187	0.0120055	0.00965217	0.00761162	0.0104822	0.00970844	0.00962164	0.00952122	0.0102994	0.010105	0.0112109	0.0119731	0.0102173	0.0076937	0.0112878	0.00920958	0.0114225	0.0135885	0.0109654	0.00845336	0.00779792	0.00929909	0.0103982	0.0090195	0.0113869	0.0114638	0.00806847	0.00736307	0.00770794	0.00773947
2561.67	0.0100683	0.0113363	0.0105592	0.00870281	0.00999118	0.0128911	0.00851713	0.0147517	0.0102393	0.00998801	0.0118179	0.00919201	0.0104094	0.0107445	0.00985232	0.010118	0.0078614	0.0105191	0.00961656	0.0122483	0.0119526	0.00883448	0.0085284	0.0103991	0.0113787	0.00878803	0.0126247	0.0100984	0.00883607	0.0102109
2562.27	0.0113869	0.0075858	0.00683729	0.0111287	0.00924181	0.0103498	0.00967791	0.00944193	0.00954957	0.00969006	0.0110124	0.0099481	0.00543988	0.012551	0.0111092	0.00995957	0.0106202	0.0124409	0.01028	0.0102963	0.0102509	0.0105092	0.0119906	0.00866172	0.00800835	0.00906585	0.0121339	0.0103123	0.00731354	0.00739968
2562.87	0.00985553	0.00980678	0.00761318	0.00863289	0.0132943	0.0119866	0.0115506	0.00866572	0.00998581	0.0114935	0.0108761	0.0102306	0.0104088	0.0109464	0.00923663	0.00993523	0.00708428	0.00840999	0.0121698	0.013389	0.0098176	0.00626576	0.0119556	0.00848309	0.00976067	0.00610698	0.0111765	0.00858815	0.0073409	0.00496155
2563.47	0.00979703	0.0114311	0.00842289	0.0112028	0.00931233	0.00818241	0.0111523	0.00807885	0.00982024	0.0120942	0.00928317	0.0107353	0.0104686	0.00782191	0.0104911	0.0123249	0.00881095	0.0128163	0.0117782	0.00978078	0.0116365	0.00900831	0.00970327	0.0101499	0.00867228	0.0105714	0.00456813	0.00789199	0.01111	0.00839131
2564.07	0.0105707	0.00768963	0.0105389	0.0133539	0.011126	0.010564	0.0088686	0.00704504	0.0102465	0.00802081	0.00814526	0.0102698	0.00759991	0.00879073	0.0107207	0.0111689	0.0101809	0.00523253	0.0100418	0.0131088	0.0128205	0.00921233	0.00729435	0.00691658	0.0105514	0.00832255	0.0092576	0.00939705	0.0113078	0.00876756
2564.67	0.0100844	0.0116057	0.00586133	0.00902091	0.00958447	0.0110428	0.0103038	0.0107858	0.0105022	0.0128495	0.0115582	0.0105927	0.00938583	0.0113152	0.010974	0.0102835	0.00943999	0.00935174	0.0144806	0.0101453	0.0139663	0.00925978	0.0128303	0.0117208	0.0116596	0.0070575	0.00880852	0.0144666	0.00944691	0.00762429
2565.27	0.00955585	0.0101242	0.0116106	0.00950747	0.00938673	0.0100995	0.00856622	0.0106267	0.00955087	0.0107158	0.0111317	0.00662825	0.00838835	0.00907063	0.0097016	0.0114895	0.0144072	0.00853004	0.0160136	0.00886325	0.00817066	0.00908291	0.00900492	0.00988834	0.00698414	0.0099141	0.0114534	0.00875489	0.0114009	0.00993936
2565.87	0.009323	0.0107038	0.0105864	0.0103737	0.0114918	0.0100903	0.00873203	0.00958466	0.0101011	0.010199	0.00794609	0.00911382	0.0103873	0.00991911	0.00973842	0.0116002	0.00904927	0.00906424	0.00970063	0.00614381	0.0089631	0.00624923	0.00906425	0.0102467	0.0102705	0.010298	0.0135169	0.0118033	0.0116807	0.0105827
2566.47	0.00879622	0.00773854	0.00780235	0.00788708	0.0100007	0.011904	0.0100453	0.0113725	0.00955053	0.0104524	0.00972749	0.0108256	0.00707752	0.0101684	0.00808532	0.0122878	0.00839269	0.00890452	0.0128319	0.0109149	0.0114358	0.00651262	0.0104234	0.0100144	0.0142649	0.00372174	0.0112321	0.00721822	0.00868472	0.00952708
2567.07	0.00977643	0.00869719	0.0130199	0.0105486	0.00955737	0.00986772	0.00864375	0.0068362	0.0104361	0.0113835	0.0100853	0.0139543	0.00917753	0.00736812	0.0100589	0.0121127	0.0111226	0.0108661	0.0111357	0.0100975	0.00939862	0.00965167	0.00642416	0.0103258	0.0062749	0.00958488	0.00855343	0.0131207	0.0122057	0.00744541
2567.67	0.00986125	0.0105589	0.00794101	0.00976131	0.0100864	0.00938745	0.0089997	0.00933964	0.0104842	0.00984433	0.0100235	0.00642474	0.00922834	0.0112522	0.0112037	0.0113488	0.0133625	0.00803989	0.0124471	0.0112909	0.00692344	0.0107005	0.0102436	0.00487814	0.0127785	0.00945578	0.00989459	0.00901014	0.0114217	0.0110232
2568.27	0.00927441	0.0155594	0.0109389	0.0109218	0.0132519	0.00501168	0.00870426	0.00996871	0.0100797	0.0127735	0.0110936	0.011528	0.00788404	0.00987008	0.00902584	0.0123735	0.0105892	0.00614935	0.00861249	0.0124085	0.0136393	0.00848717	0.00748407	0.012448	0.0100128	0.0105163	0.0117702	0.00779981	0.00667468	0.00971357
2568.87	0.00902377	0.0100002	0.010018	0.00683862	0.0107997	0.0089849	0.0094476	0.0102508	0.0100084	0.0111173	0.00944872	0.0102879	0.0108459	0.0108524	0.0102342	0.011869	0.0110812	0.00958995	0.00930012	0.00713118	0.00901998	0.00828677	0.00934829	0.00860896	0.00836427	0.00708631	0.0109421	0.00757323	0.0115601	0.0118431
2569.48	0.0102861	0.00927722	0.00803299	0.0119755	0.00902829	0.0107957	0.00921225	0.012819	0.00957138	0.00853472	0.00959485	0.00927172	0.0118654	0.0109284	0.0105921	0.0127047	0.0113444	0.0115312	0.0106607	0.00870649	0.0102717	0.0111182	0.0069544	0.00991272	0.00859393	0.0122801	0.00762451	0.0135944	0.0095894	0.0109598
2570.08	0.00932457	0.00873604	0.00721493	0.00799201	0.0103517	0.00998746	0.00838714	0.0116422	0.0104686	0.0111013	0.0117219	0.00678468	0.0118769	0.00986643	0.0129191	0.0116025	0.0100208	0.0138566	0.0106548	0.0110643	0.0114355	0.0098447	0.0110689	0.00876088	0.00990363	0.00532622	0.00957577	0.00819627	0.00810326	0.0109266
2570.69	0.00898236	0.00884415	0.00950438	0.00774557	0.0101819	0.00509549	0.00684096	0.0118787	0.0101595	0.00834518	0.0104263	0.0136903	0.0104224	0.0132592	0.0113731	0.014078	0.0110277	0.00775942	0.00835612	0.0108977	0.00778091	0.0114862	0.00904942	0.0122841	0.012424	0.00800268	0.0100425	0.0102732	0.0101713	0.0111386
2571.29	0.0110534	0.011606	0.00779959	0.00926682	0.0105794	0.00874701	0.00805198	0.00878666	0.00966544	0.0119545	0.0101503	0.00845317	0.0108813	0.0124687	0.00895998	0.015817	0.00707866	0.00933609	0.00931105	0.00900501	0.00907693	0.0107648	0.0137552	0.00905709	0.0107552	0.00931806	0.0107949	0.0122688	0.00862427	0.00941667
2571.9	0.0102022	0.00890324	0.0107989	0.00801537	0.0111374	0.00896084	0.00792594	0.011305	0.0102904	0.0115364	0.00707039	0.012145	0.0124228	0.00978841	0.0100973	0.0161388	0.0101669	0.00869879	0.00929428	0.0088975	0.00552501	0.00981877	0.0115774	0.00860484	0.0110219	0.0113169	0.00746209	0.011019	0.0115863	0.0116259
2572.5	0.0108937	0.00969659	0.0118029	0.00831725	0.0097622	0.00837095	0.0126245	0.00742535	0.0103358	0.0110662	0.00861176	0.00970561	0.00712721	0.0095951	0.00975483	0.0157694	0.0108265	0.00988236	0.0112392	0.00751329	0.00871724	0.00918046	0.00836704	0.009213	0.00901573	0.0112457	0.0110899	0.0110474	0.00866976	0.00881005
[truncated: 1,659 more rows]

## Sheet: Quartz
	Quartz Standard					Chert Rock					Lime Mortar					Mica Schist
[truncated: 25 more rows]

[truncated: 11 more sheets: Corundum, Dolomite, Siderite, Calcite, Apatite, Lead Antimonate, Cuprite, Copper, Hematite, Muscovite, Chlorite]
